# Supplementary material for: Modifying and reacting to the environmental pH can drive bacterial interactions
Source: PLoS Biol. 2018 Mar 14;16(3):e2004248. doi: 10.1371/journal.pbio.2004248 (PMC5868856; doi:10.1371/journal.pbio.2004248)
Supplement: S1 Data — (XLSX) [file pbio.2004248.s022.xlsx]

## Sheet: Fig1
Fig1a				Fig1c	3 replicates for every condition
all pH values
6.1				Lp			Ca			Pv			Sm
8.6				start CFU in 10µL at pH7
8.7				20000	29000	28000	13000	28000	21000	41000	30000	34000	28000	34000	30000
5.9
4.4				CFU in 10µL after 24hours												start pH
5.8				0	0	0	0	0	0	0	0	0	0	0	0	2
6.3				1000	3000	1000	0	0	0	0	0	0	0	0	0	3
4.9				300000	200000	100000	0	0	0	0	0	0	23000000	21000000	18000000	4
8.7				800000	800000	400000	20000	20000	60000	15000000	14000000	15000000	27000000	22000000	21000000	5
5.1				300000	400000	300000	300000	400000	200000	15000000	7000000	11000000	20000000	22000000	26000000	6
8.7				400000	300000	1000000	2000000	1900000	1800000	11000000	13000000	13000000	24000000	20000000	27000000	7
6				30000	20000	20000	2300000	3000000	3000000	14000000	6000000	9000000	31000000	25000000	23000000	8
8.8				20000	50000	30000	2300000	2500000	2700000	6000000	5000000	6000000	24000000	21000000	19000000	9
8.9				17000	19000	25000	5000000	5000000	5000000	100	20	70	27000000	13000000	18000000	10
5.8				0	0	0	0	0	0	0	0	0	0	0	0	11
8.2
8.4
6.4				Fig1d
8.4				final pH after 24h growth, starting at pH7, 8 replicas for each condition
8.3				Base, pH7, 10g/L glc, 8g/L urea
6.2				Lp	Ca	Pv	Sm
8.5				3.7	9.2	8.9	2.8
5.7				3.8	9.1	8.9	2.7
4.9				4	9.1	8.8	2.7
5.9				3.6	9.1	8.8	2.7
8.3				3.6	9	8.8	2.7
8.8				3.6	9	8.8	2.7
4.1				3.5	9	8.8	2.7
5.6				3.7	9	8.8	2.7
8.5
5.8
8.9
5.6
4.8
8.8
5.5
4
5.3
8.6
8.7
8.7
8.4
4.9
8.7
6.8
5.2
8.7
8.7
8.4
6.2
8.7
8.6
8.6
5.5
6
4.1
8.7
8.8
5.2
5.7
8.5
8.4
6.1
8.8
8.5
6.3
4.8
5.7
6.5
4.1
7.9
8.1
6.2
5.7
8.6
5.1
8.9
8.8
8.9
6.4
8.4
6.8
5.6
6.2
6.2
6.2
6.2
6.3
8.4
8.4
6.4
6.1
6.1
8.7
5.9
8.9
8.6
4
8.9
6.7
5.5
8.9
8.8
8.8
4.1
6
8.7
6.3
6.6
4.4
8.9
7
8.4
5.4
5.3
6.7
4.2
8.9
6.3

## Sheet: Fig2
Fig2a, left panel, CFU and pH (below), first four rows of each day are at low buffer conditions (left panel) and the last four rows are at high buffer conditions (right panel)																Fig2b
																CFU per 10µL, low and high buffer = left and right panel in Fig. 2B,
CFU in 10µL, Ca Allee effect t, low buffer																there are 4 replicates for every condition, the start value ( day0), was used for both conditions)
, there are 12 initial population densities (rows) and 4 replicates for each condition (columns)
290000	160000	130000	39000	34000	21000	19000	12000	6000	11000	7000	7000	Day0	low buffer			23000	18000
200000	150000	70000	40000	31000	35000	12000	11000	8000	7000	1000	2000					21000	23000	day0
250000	130000	180000	40000	29000	30000	20000	7000	9000	4000	6000	1000
200000	140000	130000	45000	40000	24000	22000	20000	11000	7000	4000	3000					low buffer	high buffer
310000	150000	130000	37000	33000	28000	23000	19000	14000	6000	6000	4000		high buffer			left panel	right panel
210000	180000	140000	34000	32000	30000	18000	18000	6000	8000	6000	2000					0	4200000	day1
190000	200000	140000	40000	33000	24000	16000	18000	8000	4000	5000	6000					0	2600000
350000	170000	90000	30000	27000	27000	17000	13000	6000	4000	3000	3000					0	3300000
																0	1600000
60	480	2500	3400	7000	4400000	12000000	23000000	9000000	13000000	11000000	11000000	day1	low buffer
110	480	3900	3100	14000	3900000	14000000	18000000	12000000	14000000	11000000	16000000					0	7000000	day2
80	300	2300	2400	9000	1800000	14000000	17000000	7000000	10000000	13000000	9000000					0	6000000
40	360	1700	2900	13000	1900000	17000000	13000000	16000000	8000000	12000000	11000000					0	7000000
40	200	370	2800	2100	27000	8000	22000	45000	350000	440000	7000000		high buffer			0	7000000
0	150	350	2400	2700	17000	10000	20000	430000	320000	470000	4000000
10	90	210	2600	2700	15000	11000	12000	53000	280000	470000	6000000					0	3000000	day3
30	70	170	1900	1400	12000	11000	7000	30000	210000	380000	2000000					0	6000000
																0	4000000
0	0	0	0	580	1300000	3100000	3100000	2000000	3000000	3700000	3300000	day2	low buffer			0	6000000
0	0	0	0	130	1100000	3200000	3700000	2500000	2900000	2600000	3500000
0	0	0	0	600	400000	3400000	3100000	2400000	3400000	2500000	2300000					0	4000000	day4
0	0	0	0	40	200000	1300000	2900000	3000000	3000000	2900000	2600000					0	7000000
0	0	0	0	0	0	0	0	0	0	12000	12000000		high buffer			0	4000000
0	0	0	0	0	0	0	0	0	0	4300	6000000					0	7000000
0	0	0	0	0	0	0	0	0	0	3500	2000000
0	0	0	0	0	0	0	0	0	0	3300	7000000					pH values at end of the day, for day 0 the value of the medium (7) was used
1900000	1600000	1600000	900000	1100000	1900000	80000	0	0	0	0	0	day3	low buffer			low buffer	high buffer
2000000	2000000	2200000	2000000	1500000	1700000	60000	0	0	0	0	0					left panel	right panel
2400000	1900000	1700000	600000	2300000	1400000	10000	0	0	0	0	0					9.2	8.7	day1
2700000	1300000	1800000	1500000	2500000	2200000	3000	0	0	0	0	0					9.1	8.8
7000000	0	0	0	0	0	0	0	0	0	0	0		high buffer			9.1	8.7
17000000	0	0	0	0	0	0	0	0	0	0	0					9.1	8.8
11000000	0	0	0	0	0	0	0	0	0	0	0
7000000	0	0	0	0	0	0	0	0	0	0	0					7.3	7.2	day2
																7.2	7.2
900000	700000	1500000	1300000	1000000	800000	220	0	0	0	0	0	day4	low buffer			7.1	7.3
1100000	1800000	1000000	1200000	1000000	1300000	160	0	0	0	0	0					7.2	7.2
800000	700000	700000	1200000	1400000	1600000	0	0	0	0	0	0
1500000	600000	800000	1400000	1400000	1600000	0	0	0	0	0	0					7	7.3	day3
12000000	0	0	0	0	0	0	0	0	0	0	0		high buffer			7	7.6
7000000	0	0	0	0	0	0	0	0	0	0	0					7	7.7
7000000	0	0	0	0	0	0	0	0	0	0	0					6.9	7.5
11000000	0	0	0	0	0	0	0	0	0	0	0
																7	7.6	day4
1100000	1100000	1200000	1100000	1600000	1700000	0	0	0	0	0	0	day5	low buffer			7	7.6
1500000	2200000	1400000	1500000	1000000	1000000	0	0	0	0	0	0					7	7.5
1900000	2200000	1600000	1200000	800000	1300000	0	0	0	0	0	0					6.9	7.5
2000000	1000000	1300000	2000000	1700000	1200000	0	0	0	0	0	0
15000000	0	0	0	0	0	0	0	0	0	0	0		high buffer
9000000	0	0	0	0	0	0	0	0	0	0	0
11000000	0	0	0	0	0	0	0	0	0	0	0
10000000	0	0	0	0	0	0	0	0	0	0	0
Ca Allee effect, low buffer, left panel
pH , there are 12 initial population densities (rows) and 8 replicates for each condition (columns), the pH of day6 was that of the buffer and thus 6
8.4	8	8.3	8.6	8.7	8.8	7.1	6.2	6.2	6.1	6.1	6	day1	low buffer
8.2	8.2	8.3	8.4	8.6	8.7	6.9	6.2	6.2	6.2	6.1	6
8.3	8.3	8.3	8.4	8.7	8.7	6.3	6.2	6.2	6.1	6.1	6
8.4	8.3	8.2	8.4	8.8	8.8	6.1	6.2	6.2	6.1	6.1	6
8.6	6.9	6.5	6.4	6.3	6.2	6.2	6.1	6.1	6.1	6	6		high buffer
8.6	6.6	6.4	6.4	6.3	6.2	6.2	6.1	6.1	6.1	6	6
8.6	6.6	6.4	6.3	6.3	6.2	6.1	6.1	6.1	6.1	6.1	6
8.6	6.6	6.4	6.3	6.3	6.2	6.1	6.1	6.1	6.1	6.1	6
8.8	8.8	8.7	8.8	8.9	8.9	5.6	5.9	5.9	5.9	5.9	5.9	day2	low buffer
8.8	8.8	8.8	8.8	8.7	8.9	5.4	6	5.9	6	5.9	5.9
8.8	8.7	8.7	8.6	8.8	8.9	5.5	5.9	5.9	5.9	5.9	5.9
8.8	8.8	8.7	8.6	8.8	8.9	5.7	5.9	5.9	5.9	6	5.9
8.8	6.3	6.1	6	6	5.9	5.9	5.9	5.9	5.9	5.9	5.9		high buffer
8.7	6.1	6	6	5.9	5.9	5.9	5.9	5.9	5.9	5.9	5.9
8.7	6	5.9	5.9	5.9	5.9	5.9	5.9	5.9	5.9	5.9	5.9
8.6	6	5.9	5.9	5.9	5.9	5.9	5.9	5.9	5.9	5.9	5.9
9	8.9	8.8	8.8	8.9	8.8	6.3	6	6	5.9	5.9	5.9	day3	low buffer
9	8.8	8.8	8.9	8.8	8.7	6.1	6	5.9	6	6	5.9
8.9	8.8	8.8	8.8	8.8	8.8	6.3	5.9	6	6	5.9	6
8.8	8.9	8.9	8.9	8.8	8.8	6.2	5.9	5.9	6	5.9	6
8.8	6.1	6	6.1	6	6	5.9	5.9	5.9	5.9	5.9	5.9		high buffer
8.8	6	5.9	5.9	5.9	5.9	5.9	5.9	5.9	5.9	5.9	5.9
8.6	5.9	5.9	5.9	5.9	5.9	5.9	5.9	5.9	5.9	5.9	5.9
8.6	5.9	5.9	5.9	5.9	5.9	5.9	5.9	5.9	5.9	5.9	5.9
9.1	9	9	9	8.9	8.8	6.6	6	5.9	5.9	5.9	5.9	day4	low buffer
9	8.9	8.9	9	8.9	8.8	6.7	5.9	5.8	5.9	5.8	5.9
9	8.9	9	9	9	8.8	6.3	5.8	5.9	5.9	5.9	5.9
9	8.9	8.9	9	8.8	8.9	6.2	5.9	5.8	5.9	5.8	5.9
8.7	6.2	6	6.1	6	6	5.9	5.9	5.9	5.9	5.9	5.9		high buffer
8.7	6	5.9	5.9	5.9	5.9	5.9	5.9	5.9	5.9	5.9	5.9
8.7	6	5.9	5.9	5.9	5.9	5.9	5.9	5.9	5.9	5.9	5.9
8.7	6	5.9	5.9	5.9	5.9	5.9	5.9	5.9	5.9	5.9	5.9
9.2	9.1	9	9	9	9	5.9	5.9	5.9	5.9	5.9	5.9	day5	low buffer
9.1	9.1	9	9	9	9	6.1	5.9	5.8	5.8	5.9	5.9
9	9	9	9	9.1	8.9	6.3	5.9	5.8	5.8	5.8	5.8
9	9.1	9	9	9	8.9	7.3	5.9	5.9	5.8	5.9	5.8
8.8	6.1	6.1	6	5.9	6	6	5.9	5.9	5.9	5.9	5.9		high buffer
8.7	6	5.9	5.9	5.9	5.9	5.9	5.9	5.9	5.9	5.9	5.9
8.7	6	5.9	5.9	5.9	5.9	5.9	5.9	5.9	5.9	5.9	5.9
8.7	6	5.9	5.9	5.9	5.9	5.9	5.9	5.9	5.9	5.9	5.9

## Sheet: Fig4
Fig4a , CFU in 10µL, 8 replicas for each condition											Fig 4a, CFU per 10µL, lowest panel, columns are three different replicas								Fig. 4B, CFU per 10µL														Fig.4c	CFU per 10µL										Fig4 d CFU per 150µL, 3 replicates for each condition
											rows are different initial ratios of Lp and Ca								Lp only,			Sm only			Sm + Lp coculture, Lowest panel										monoculture			Lp + Pv coculture
middle panel				upper panel															upper pane			middle panel			CFU per 10µL of Sm			CFU per 10µL of Lp						Lp alone		Pv alone		Lp+ Pv coculture		Pv				Sm alone (upper panel)			Pv alone (middle panel)
Ca only				Lp only							36000	29000	33000	Lp_day0					40000	day0		22000	day0		15000	day0		1000	day0					upper panel		middle panel		lower panel						1190000	1230000	1270000	10600	8300	240000
37000				29000				day0			26000	20000	29000						36000			24000			15000			2000						37000		29000		11000		10000	day0
34000				25000							17000	21000	15000						28000			21000			10000			11000						29000		16000		13000		17000				1488000000	5556000000	1716000000	0	0	0
29000				27000							16000	11000	17000						32000			20000			9000			7000						32000		22000		14000		16000
29000				31000							17000	14000	13000						29000			21000			15000			4000						23000		10000		21000		12000				3820000000	2264000000	1072000000	0	0	0
29000				33000							12000	13000	8000						40000			25000			13000			10000						23000		24000		12000		7000
27000				23000							2900	2800	2500						38000			18000			13000			2000						31000		15000		12000		19000				1680000000	2072000000	1808000000	0	0	0
31000				34000							270	180	110						33000			18000			9000			8000						20000		15000		9000		10000
41000				29000																														21000		17000		10000		7000				1998000000	2376000000	1204000000	0	0	0
											190	170	160	Ca_day0					37000	day1		40	day1		0	day1		58000	day1
3500000				1200000				day1			2100	2600	2600						47000			40			0			55000						1600000		0		0		0	day1			942000000	3249000000	855000000	0	0	0
3300000				800000							7000	10000	6000						25000			40			20			68000						800000		0		0		0
4300000				900000							17000	9000	9000						55000			40			0			65000						1100000		0		0		0
3100000				800000							19000	17000	15000						8000			80			0			53000						1100000		0		0		0				Fig 4 pH, 3 replicates for each condition
2300000				1000000							20000	17000	12000						12000			30			110			47000						500000		0		0		0				Sm monoculture (upper panel)			Pv monoculture (middle panel)
3300000				800000							29000	31000	22000						55000			10			20			53000						1200000		0		0		0				7.4	7.4	7.4	9	9	9
2900000				900000							24000	27000	23000						56000			50			10			51000						300000		0		0		0				7.2	7.2	7.1	7.4	7.4	7.4
2800000				700000																														1500000		0		0		0				7.1	7	7	6.9	6.9	6.9
											1300000	1000000	1100000	Lp_day1					230	day2		90000000	day2		1400	day2		1900000	day2															7.1	7.1	7.1	6.9	6.9	6.9
400000				500000				day2			1800000	1800000	1600000						500			110000000			80			2800000						1100000		0		0		0	day2			7.2	7.2	7.2	7	7	6.9
100000				1100000							200000	120000	130000						130			110000000			410			3800000						800000		0		0		0
200000				1100000							40000	40000	40000						1900			10000000			340			3000000						900000		0		0		0
200000				1800000							12000	9000	10000						40			90000000			2600			3000000						800000		0		0		0
100000				400000							11000	12000	11000						60			70000000			140000			2700000						900000		0		0		0
700000				700000							3000	5000	2000						90			180000000			100000			1800000						700000		0		0		0
100000				1300000							230	220	100						130			140000000			1900			2300000						400000		0		0		0
500000				700000																														1100000		0		0		0
											0	0	0	Ca_day1					0	day3		5000	day3		12000000	day3		0	day3
110000				800000				day3			0	0	0						0			2200			1000000			120000						1700000		0		0		0	day3
130000				1200000							2100000	2300000	2200000						0			13000			5000000			0						800000		0		0		0
170000				1700000							1700000	1800000	2100000						10			7000			500000			200000						1400000		0		0		0
160000				600000							2300000	2300000	1400000						0			4000			8000000			0						600000		0		0		0
20000				1200000							1700000	2700000	2500000						0			17000			7000000			200000						1300000		0		0		0
30000				1200000							3200000	2300000	2900000						0			2000			1000000			170000						1200000		0		0		0
50000				1400000							2800000	3300000	2200000						0			200			4000000			1000000						800000		0		0		0
190000				1100000																														1100000		0		0		0
											600000	1000000	700000	Lp_day2					0	day4		9000000	day4		1200	day4		110000	day4
											900000	1100000	500000						0			9000000			20			90000						500000		0		0		0	day4
	Fig 4a pH values, 8 replicates for every condition, day 0 was value of the medium (7)										500	300	400						0			5000000			900			140000						900000		0		0		0
	Ca (middle panel)				Lp (upper panel)						80	30	10						0			9000000			0			110000						1500000		0		0		0
day1	9.2				3.5						0	40	40						0			8000000			190			100000						1600000		0		0		0
	9.2				3.6						100	60	10						0			6000000			20			800000						1300000		0		0		0
	9.2				3.5						30	40	0						0			13000000			180			700000						1000000		0		0		0
	9.1				3.5						0	0	0						0			13000000			30			38000						1200000		0		0		0
	9.1				3.5																													1600000		0		0		0
	9.1				3.6						0	0	0	Ca_day2					0	day5		200000	day5		0	day5		4800000	day5
	9.1				3.5						0	0	0						0			110000			0			2500000						1800000		0		0		0	day5
	9.1				3.5						1000000	1000000	1000000						0			140000			0			3500000						2200000		0		0		0
											1400000	2000000	2000000						0			200000			0			2100000						2100000		0		0		0
day2	9.1				3.6						1300000	4000000	800000						0			9000000			80			3100000						1900000		0		0		0
	9.1				3.6						2000000	900000	800000						0			200000			0			2800000						2500000		0		0		0
	9.1				3.6						1000000	1000000	1000000						0			10000000			0			2500000						1500000		0		0		0
	9.1				3.6						3000000	1200000	400000						0			700000			110			2900000						1700000		0		0		0
	9				3.5																													2700000		0		0		0
	9.1				3.6						700000	800000	500000	Lp_day3					0	day6		10000000	day6		0	day6		2500000	day6
	9				3.6						1200000	900000	800000						0			6000000			0			2600000
	9				3.6						10	0	20						0			1000000			0			2900000
											0	0	0						0			1000000			0			2600000
day3	8.4				3.7						0	0	0						0			10000000			0			2900000
	8.4				3.5						0	0	0						0			6000000			0			2900000						Fig 4c	pH values
	8.7				3.5						0	0	0						0			11000000			0			1700000							Lp only		Pv only		Lp + Pv coculture
	8.6				3.5						0	0	0						0			9000000			0			3200000							uppe r panel		middle panel		lower panel
	8.5				3.5																														3.5		9.2		9		d1
	7.7				3.5						0	0	0	Ca_day3					0	day7		17000000	day7		0	day7		2100000	day7						3.4		9.2		9
	8.7				3.5						0	0	0						0			21000000			0			2300000							3.4		9.2		9
	8.3				3.5						1200000	1200000	500000						0			23000000			0			2300000							3.5		9.2		9
											1200000	1500000	300000						0			14000000			0			1100000							3.4		9.1		9
											1900000	800000	1600000						0			16000000			0			2400000							3.4		9.1		8.9
											1300000	1800000	2300000						0			15000000			0			1400000							3.5		9.1		9
											400000	2400000	1200000						0			16000000			0			1000000							3.5		9.1		8.9
											1300000	900000	2100000						0			18000000			0			1500000
																																			3.9		7.3		7.1		d2
																																			3.8		7.3		7.1
											Fig 4a pH of lowest panel, columns are three different replicas																								3.8		7.2		7.1
											rows are different initial ratios of Lp and Ca										Fig 4b pH values, 8 replicated for every condition														3.9		7.2		7.1
																						Lp only	Sm only	Lp+Sm											3.8		7.2		7.1
											3.3	3.2	3.2	day1								upper panel	middle panel	lower panel											3.8		7.2		7.1
											3.1	3.1	3.1								day1	7.5	3.1	3											3.8		7.2		7.1
											9	9	9									7.6	3	3											3.8		7.2		7.1
											9	9	9									8	3.1	3
											9	9	9									7.3	3	3											3.7		7		6.8		d3
											9	9	9									8	3.1	3											3.7		6.9		6.8
											9	9	9									8.2	3	3											3.7		6.9		6.8
											9	9	9									7.4	3	3											3.7		6.9		6.8
																						7.2	3	3											3.7		6.9		6.8
											3.7	3.6	3.5	day2																					3.7		6.8		6.8
											3.3	3.3	3.3								day2	8.2	3.4	3.6											3.7		6.8		6.8
											9	9	9									8.3	3.4	3.6											3.7		6.8		6.8
											9.1	9.1	9									8.4	3.3	3.6
											9.1	9	9.1									8.3	3.3	3.6											3.7		6.8		6.7		d4
											9.1	9.1	9.1									8.4	3.3	3.6											3.6		6.8		6.8
											9	9	9									8.4	3.4	3.5											3.6		6.8		6.8
											9	9	9									8.4	3.4	3.6											3.6		6.8		6.8
																						8.3	3.4	3.6											3.6		6.8		6.8
											3.8	3.6	3.6	day3																					3.6		6.8		6.8
											3.6	3.6	3.7								day3	8.3	3.3	3.5											3.6		6.8		6.8
											9	9	9									8.3	3.1	4											3.6		6.8		6.8
											9	9	9									8.5	3.1	3.7
											9	9	9									8.5	3.1	3.6											3.5		6.9		6.7		d5
											9	9.1	9.1									8.5	3.1	3.4											3.4		6.9		6.8
											9	9	9									8.5	3	4											3.4		6.9		6.8
											9	9	9									8.5	3.1	3.3											3.5		6.9		6.8
																						8.5	3.1	3.5											3.4		6.8		6.8
																																			3.4		6.9		6.8
																					day4	8.5	3.6	3.1											3.4		6.8		6.8
																						8.5	3.4	3											3.4		6.8		6.8
																						8.5	3.3	3.1
																						8.5	3.4	3.1
																						8.5	3.5	3.1
																						8.5	3.3	3.1
																						8.5	3.5	3.2
																						8.5	4.1	3.1
																					day5	8.2	3.2	3.5
																						8.4	3.1	3.5
																						8.5	3.1	3.5
																						8.5	3.1	3.6
																						8.5	3.2	3.6
																						8.5	3.1	3.5
																						8.5	3.2	3.6
																						8.5	3.1	3.6
																					day6	8.4	3.2	3.6
																						8.5	3.1	3.6
																						8.5	3.1	3.6
																						8.5	3.1	3.6
																						8.5	3.2	3.6
																						8.5	3.1	3.7
																						8.5	3.1	3.7
																						8.5	3.2	3.6
																					day7	8.5	8.5	6.2
																						8.5	8.6	6.1
																						8.4	8.6	6.1
																						8.4	8.6	6.1
																						8.4	8.6	6.1
																						8.4	8.6	6.1
																						8.4	8.6	6.1
																						8.4	8.6	6.2
[truncated: 6 more columns]
