# Supplementary material for: Modifying and reacting to the environmental pH can drive bacterial interactions
Source: PLoS Biol. 2018 Mar 14;16(3):e2004248. doi: 10.1371/journal.pbio.2004248 (PMC5868856; doi:10.1371/journal.pbio.2004248)
Supplement: S2 Data — (ODS) [file pbio.2004248.s023.ods]

## Sheet: S2 Fig
S2 Fig a,
final pH
Lp	3.5	3.4	3.4	3.3	3.3	3.7	4.4	4.9	5.3	5.8	6	6.2	duplicates
	3.5	3.4	3.3	3.3	3.4	3.8	4.5	4.9	5.4	5.8	6.1	6.2
Ca	8.9	8.8	8.7	8.5	8.3	8.2	8.1	7.8	7.7	7.6	7.5	7.4	duplicates
	8.9	8.7	8.6	8.5	8.3	8.2	8.1	7.8	7.6	7.5	7.4	7.3
Pv	8.8	8.8	8.8	8.6	8.4	8.2	8.1	7.3	7.2	7.2	7.2	7.2	duplicates
	8.8	8.8	8.8	8.7	8.4	8.3	8.1	7.2	7.2	7.2	7.2	7.2
Sm	2.8	2.7	3.3	7.4	7.4	7.3	7.2	7.2	7.2	7.3	7.3	7.3	duplicates
	2.7	2.7	3.4	7.4	7.3	7.3	7.2	7.2	7.2	7.3	7.3	7.3
	<-- 2/3x dilution row		of glucose and urea
	Base,10mM Phosphate, pH7, 10g/L glc, 8g/L urea
	Base, pH7, 10g/L glc, 8g/L urea
S2 Fig b, Final pH after 24hours
Base, pH7, 10g/L glc, 8g/L urea, 10mM Phosphate				Base, pH7, 10g/L Glc, 8g/L Urea, 100mM Phosphate
Lp	Ca	Pv	Sm	Lp	Ca	Pv	Sm
3.7	9.2	8.9	2.8	4.3	8.9	8.6	7	8 replicates
3.8	9.1	8.9	2.7	4.3	8.9	8.3	7
4	9.1	8.8	2.7	4.2	8.9	8.4	7
3.6	9.1	8.8	2.7	4.2	8.9	8.4	7
3.6	9	8.8	2.7	4.2	8.9	8.4	7
3.6	9	8.8	2.7	4.2	8.8	8.5	7
3.5	9	8.8	2.7	4.2	8.9	8.4	7
3.7	9	8.8	2.7	4.2	8.9	8.5	7
S2 Fig c , final pH after 24hours, 3 replicates for each condition
Lp			Ca			Pv			Sm			initial pH
2	2	2	2	2	2	2	2	2	2	2	2	2
2.9	2.9	2.9	2.9	2.9	2.9	2.9	2.9	2.9	2.9	2.9	2.9	3
3.8	3.8	3.8	4	4	4	4.1	4.1	4.1	5.1	5.1	5.1	4
4.7	4.7	4.7	5	5	5	5.4	5.4	5.4	5.5	5.5	5.5	5
5.8	5.8	5.8	5.9	5.9	5.9	6	6	6	6	6	6	6
6.8	6.8	6.8	6.9	6.9	6.9	6.9	6.9	6.9	7	6.9	6.9	7
7.6	7.6	7.7	7.9	7.9	8	8	8	8	8	8	8	8
8.1	8.1	8.1	8.3	8.3	8.3	8.3	8.3	8.3	8.3	8.3	8.3	9
8.4	8.4	8.4	8.5	8.5	8.5	8.4	8.4	8.4	8.5	8.5	8.5	10
8.9	8.9	9	9	9	8.9	9	9	8.9	8.9	8.9	8.9	11
Fig. 2E, pH values of 119 species
7.5
8.2
8.1
8.6
8.6
8.3
8.3
8.2
8.3
8.3
8.3
7.8
8.5
8.2
8.1
8.2
8.3
8.2
8.2
8.2
8.1
8.5
8.5
8.4
8.2
8.5
7.3
8.4
8.2
8.2
8.5
8.3
8.1
8.2
8.4
7.3
8.5
8.3
8.1
8
6.7
7.8
8.2
7.6
8.1
8.2
8.5
8.4
8.2
8.1
8.1
8.1
8.4
8.4
7.1
8
8.1
8.4
8.2
8.2
8.2
8.1
8.4
8.2
8.4
8.2
8.3
7.3
6.9
7.5
8
8.4
8.4
8.4
8.4
8.5
8.3
8.2
7.7
8.3
8.1
8.1
8.2
8.2
8.2
8.1
8.2
8.2
8.2
8.2
8.2
8.5
8.4
8.2
8.1
6.8
8.3
8.5
8.4
8.1
8.2
8.2
6.8
8.2
8.2
8.5
8.3
7.1
8.2
8.2
8
8.4
8.3
8.2
7.5
8.2
6.8
8.3
8.2

## Sheet: S4Fig
S4 Fig. Fluorescein signal over time, rows show 8 replicates for each condition
Ca no buffer	1312	1464	1639	1845	2092	2392	2739	3184	3651	4181	4683	5149	5539	5808	6005	6170	6283	6326	6383	6403	6438	6406	6437	6412	6357	6347	6287	6227	6220	6191	6201	6157	6144	6140	6111	6099	6060	6009	6030	6068	6032	6047	6000	5948	5936	5998	5979	6027	5970
	1210	1352	1516	1694	1905	2160	2505	2876	3341	3817	4280	4793	5215	5524	5721	5930	6002	6073	6151	6169	6206	6219	6222	6199	6175	6191	6156	6097	6100	6034	6053	6056	6056	6058	5978	5929	5925	5931	5908	5901	5954	5921	5907	5850	5854	5935	5913	5950	5928
	1315	1506	1672	1874	2129	2443	2822	3250	3768	4300	4863	5399	5811	6162	6386	6581	6682	6719	6804	6861	6909	6947	6915	6877	6868	6863	6794	6782	6746	6711	6707	6728	6678	6613	6609	6544	6550	6583	6516	6564	6561	6614	6577	6499	6498	6510	6569	6606	6565
	1325	1509	1647	1848	2165	2372	2761	3181	3672	4264	4773	5265	5715	5992	6284	6469	6590	6694	6738	6807	6788	6846	6838	6760	6772	6734	6739	6711	6661	6621	6658	6666	6658	6643	6531	6523	6563	6515	6487	6571	6510	6511	6527	6464	6476	6531	6524	6495	6475
	1236	1397	1553	1743	1974	2240	2602	2978	3460	3931	4477	4976	5410	5720	5923	6106	6306	6351	6437	6419	6481	6488	6497	6483	6436	6458	6376	6402	6376	6389	6311	6351	6317	6310	6280	6222	6214	6185	6210	6272	6218	6193	6187	6176	6125	6147	6179	6206	6203
	1272	1424	1570	1761	1971	2208	2554	2920	3360	3821	4338	4850	5305	5699	6013	6158	6359	6463	6564	6576	6664	6653	6632	6612	6693	6631	6591	6551	6523	6463	6418	6482	6453	6394	6376	6373	6344	6341	6306	6289	6326	6273	6305	6241	6230	6253	6292	6317	6258
	1311	1486	1630	1833	2066	2353	2707	3107	3610	4109	4677	5241	5694	6082	6337	6510	6620	6737	6815	6850	6863	6868	6871	6822	6821	6816	6790	6736	6719	6649	6653	6620	6640	6606	6574	6546	6545	6506	6509	6543	6567	6506	6532	6452	6461	6506	6478	6541	6512
	1311	1469	1648	1824	2095	2378	2691	3166	3642	4129	4678	5186	5631	5974	6142	6363	6474	6564	6526	6540	6618	6604	6599	6566	6568	6507	6472	6439	6451	6404	6370	6410	6334	6322	6294	6219	6252	6239	6266	6242	6254	6219	6281	6214	6259	6263	6232	6296	6238
Pv no buffer	1273	1218	1197	1164	1155	1142	1156	1145	1144	1150	1150	1167	1197	1211	1237	1270	1312	1359	1412	1487	1578	1680	1820	1996	2204	2477	2818	3189	3547	3834	4075	4252	4380	4478	4522	4554	4584	4608	4641	4694	4677	4681	4707	4647	4666	4700	4700	4697	4644
	875	826	824	808	808	801	807	804	808	807	811	827	834	853	870	889	915	946	989	1033	1108	1180	1276	1397	1540	1727	1939	2162	2424	2625	2835	2994	3107	3191	3263	3277	3325	3403	3457	3503	3523	3603	3617	3615	3647	3666	3693	3738	3745
	908	854	837	831	826	826	827	833	833	835	844	854	862	876	899	923	951	990	1035	1088	1164	1248	1371	1498	1670	1871	2094	2350	2599	2825	3014	3162	3283	3357	3424	3458	3511	3585	3630	3693	3716	3782	3779	3799	3828	3888	3903	3905	3918
	846	784	789	787	777	777	786	787	781	779	793	804	811	820	846	859	893	932	972	1019	1090	1169	1273	1390	1538	1736	1940	2167	2398	2624	2788	2936	3047	3133	3191	3198	3278	3305	3377	3478	3495	3507	3561	3557	3583	3628	3634	3671	3658
	842	798	792	787	793	790	784	788	796	790	799	803	822	833	846	874	901	927	976	1022	1089	1162	1271	1390	1540	1736	1948	2152	2409	2606	2786	2926	3061	3150	3189	3233	3293	3346	3424	3483	3521	3563	3606	3597	3648	3713	3720	3743	3738
	800	755	758	750	747	747	739	744	743	745	746	752	766	775	790	807	834	856	890	934	996	1053	1135	1245	1390	1558	1740	1943	2152	2371	2532	2691	2802	2869	2928	3025	3038	3092	3133	3196	3220	3260	3311	3293	3335	3371	3374	3420	3427
	865	831	813	819	812	808	806	806	805	806	811	815	827	842	851	869	892	925	964	1016	1072	1142	1231	1337	1472	1629	1850	2065	2299	2521	2683	2860	2986	3085	3147	3178	3234	3271	3291	3364	3393	3412	3443	3421	3432	3476	3523	3505	3521
	877	819	807	797	804	792	785	777	774	777	780	779	782	796	793	817	841	854	873	919	958	1013	1075	1149	1251	1372	1542	1723	1939	2142	2339	2500	2612	2698	2753	2799	2826	2846	2862	2904	2926	2931	2939	2906	2923	2935	2923	2925	2910
Ca buffer	2203	2269	2342	2430	2504	2604	2681	2792	2897	3015	3151	3303	3474	3635	3829	4034	4255	4471	4754	5012	5264	5541	5830	6146	6372	6573	6724	6796	6839	6776	6844	6862	6896	6941	6905	6905	6900	6906	6933	7057	7011	6984	7064	7026	7002	7085	7089	7112	7090
	2214	2273	2351	2450	2519	2600	2706	2792	2914	3051	3199	3361	3537	3702	3896	4106	4313	4593	4866	5138	5447	5699	5979	6254	6526	6794	6961	7013	7084	7097	7101	7149	7180	7153	7167	7119	7130	7146	7181	7227	7261	7211	7263	7193	7187	7254	7243	7319	7290
	2215	2309	2356	2440	2515	2608	2709	2829	2937	3058	3206	3369	3532	3725	3905	4133	4347	4572	4874	5151	5428	5718	6003	6296	6565	6838	6983	7102	7166	7181	7192	7217	7259	7247	7260	7222	7210	7270	7258	7302	7336	7357	7290	7325	7306	7402	7361	7392	7407
	2010	2048	2145	2202	2278	2347	2448	2536	2643	2761	2905	3054	3223	3390	3565	3762	3957	4201	4470	4721	4976	5201	5489	5755	6037	6278	6423	6532	6626	6578	6661	6657	6671	6716	6714	6694	6668	6652	6673	6771	6702	6729	6744	6680	6679	6751	6715	6797	6722
	2943	3010	3054	3150	3270	3355	3496	3609	3771	3899	4104	4253	4492	4716	4935	5231	5484	5774	6133	6413	6822	7177	7515	7917	8222	8614	8826	9035	9049	9025	9034	9086	9148	9127	9147	9087	9164	9164	9182	9227	9305	9280	9330	9288	9332	9404	9427	9463	9474
	2219	2267	2352	2403	2477	2555	2665	2773	2894	3003	3143	3291	3454	3638	3787	3999	4203	4445	4731	4995	5265	5545	5856	6094	6470	6686	6934	7007	7115	7121	7147	7156	7219	7255	7258	7237	7245	7217	7232	7295	7322	7317	7357	7237	7243	7310	7347	7335	7342
	2009	2069	2127	2180	2247	2325	2418	2501	2615	2730	2876	3012	3168	3324	3503	3662	3883	4099	4321	4626	4823	5061	5371	5602	5857	6084	6301	6446	6535	6511	6531	6544	6578	6626	6594	6617	6600	6612	6617	6680	6712	6742	6706	6645	6680	6717	6757	6778	6754
	1985	2040	2094	2167	2221	2306	2386	2460	2554	2671	2780	2905	3033	3197	3363	3509	3672	3869	4111	4354	4539	4791	5047	5246	5510	5726	5883	5967	6015	6035	6048	6103	6112	6131	6153	6132	6155	6183	6164	6229	6251	6266	6277	6232	6279	6297	6323	6380	6375
Pv buffer	974	951	950	953	965	978	995	1013	1034	1048	1072	1103	1131	1155	1185	1206	1232	1255	1281	1302	1325	1337	1359	1377	1400	1414	1425	1444	1475	1499	1532	1582	1629	1689	1740	1809	1899	1999	2074	2202	2309	2429	2568	2700	2844	2991	3072	3173	3197
	906	880	879	895	893	903	916	929	950	971	989	1003	1028	1055	1078	1090	1121	1128	1162	1177	1201	1217	1244	1249	1267	1282	1304	1318	1349	1373	1419	1455	1503	1554	1609	1661	1731	1798	1871	1966	2061	2174	2321	2437	2550	2672	2761	2847	2883
	999	963	963	979	969	986	988	997	1015	1031	1069	1073	1099	1124	1154	1184	1197	1216	1238	1262	1278	1292	1312	1341	1354	1376	1396	1420	1451	1472	1507	1555	1600	1644	1689	1749	1829	1906	1961	2066	2158	2277	2424	2544	2687	2817	2931	3012	3026
	936	896	904	918	915	922	935	946	960	980	1000	1031	1055	1063	1095	1105	1127	1149	1175	1196	1212	1233	1258	1268	1288	1292	1319	1350	1371	1392	1432	1477	1529	1573	1634	1688	1767	1841	1914	2017	2104	2236	2359	2499	2630	2759	2840	2927	2963
	888	856	855	864	885	877	902	907	918	939	966	975	992	1021	1035	1058	1091	1095	1130	1124	1162	1179	1202	1206	1230	1250	1274	1282	1315	1330	1354	1404	1447	1486	1534	1594	1649	1713	1775	1862	1961	2066	2179	2315	2441	2573	2653	2728	2759
	939	907	918	916	922	929	941	955	968	982	1001	1013	1034	1050	1072	1094	1121	1141	1158	1165	1203	1221	1241	1248	1274	1286	1318	1313	1342	1363	1391	1458	1473	1511	1560	1622	1688	1754	1839	1917	2019	2112	2260	2376	2508	2650	2734	2849	2896
	907	871	869	884	878	883	887	903	914	924	950	966	974	996	1018	1027	1050	1053	1084	1094	1114	1140	1156	1162	1179	1190	1206	1229	1241	1261	1280	1311	1359	1384	1440	1483	1535	1603	1680	1756	1836	1927	2022	2110	2243	2373	2473	2582	2622
	966	933	940	941	944	944	954	952	981	974	986	996	1011	1032	1038	1075	1067	1096	1109	1121	1150	1137	1152	1181	1179	1193	1206	1223	1231	1254	1261	1288	1315	1326	1374	1396	1438	1481	1524	1594	1653	1682	1769	1816	1858	1949	2025	2093	2165
TFPP signal
Ca no buffer	52	57	55	57	58	53	58	55	57	57	57	59	53	55	55	53	54	51	52	53	53	54	50	53	54	55	50	53	51	53	51	56	55	52	51	54	49	51	52	50	48	51	49	49	49	54	52	49	51
	46	54	52	53	56	55	54	50	54	52	52	51	54	53	53	48	53	54	51	49	52	49	52	51	49	53	51	52	50	51	52	48	51	50	51	52	51	49	53	52	53	50	51	52	51	49	51	52	54
	52	55	61	59	57	56	57	55	59	60	60	59	59	61	59	55	56	57	58	54	56	60	54	58	54	58	55	54	56	56	57	55	51	59	52	54	55	56	55	52	53	53	54	55	53	56	56	55	54
	64	53	56	56	57	57	56	57	55	58	60	62	56	55	60	61	54	57	57	57	58	58	58	58	59	59	59	57	57	55	59	57	54	54	56	56	53	59	58	59	57	58	59	57	57	60	56	55	55
	49	51	53	56	56	58	52	56	55	57	53	54	54	55	52	56	55	53	53	53	52	53	54	53	55	53	53	53	51	53	52	54	50	51	51	52	52	51	53	52	53	53	56	52	55	51	54	53	52
	51	56	53	52	55	57	57	58	56	56	56	54	56	57	55	53	53	55	54	53	52	53	57	54	58	55	55	53	55	56	57	53	54	54	54	56	52	53	56	55	53	55	56	53	56	51	55	54	52
	51	58	55	60	59	60	59	61	57	59	58	57	59	61	54	56	56	57	57	58	55	57	54	55	56	55	58	59	57	57	55	56	55	55	54	55	55	56	57	55	54	57	55	55	56	55	54	55	55
	53	55	55	56	54	58	57	57	56	57	54	57	56	56	58	54	56	54	54	53	56	56	56	53	51	53	53	54	53	50	57	55	51	53	53	51	53	49	55	51	52	54	49	52	51	52	53	55	50
Pv no buffer	77	82	89	85	84	84	80	81	78	80	82	80	78	77	79	82	80	81	80	77	80	79	77	75	77	74	76	75	75	74	76	73	71	72	70	72	70	71	70	70	72	71	68	67	69	68	67	67	68
	55	58	62	61	65	62	59	58	60	59	59	61	59	60	64	57	59	59	58	60	57	61	59	59	61	59	56	59	57	60	60	55	52	56	59	54	55	54	53	58	54	55	55	56	52	55	53	54	58
	61	59	61	63	65	62	67	63	62	62	64	62	61	59	61	64	60	61	62	61	62	61	63	64	60	63	62	59	61	59	57	62	57	58	57	56	57	61	58	57	59	54	55	60	56	56	56	57	58
	53	53	60	59	56	59	60	57	58	60	54	60	60	58	61	57	59	59	58	58	59	60	58	61	57	54	57	55	58	54	56	58	56	55	55	58	54	54	57	53	59	52	52	55	57	58	56	57	53
	54	59	58	58	58	58	59	58	59	59	58	62	60	61	58	60	57	58	59	55	57	58	61	56	58	57	55	59	59	55	59	57	55	57	54	56	56	58	55	53	56	53	57	54	56	56	53	56	53
	52	58	56	57	54	56	58	61	54	57	54	57	53	57	54	55	56	56	55	55	57	55	53	54	54	56	53	58	55	53	56	55	50	51	52	51	54	53	51	53	55	50	54	51	54	52	49	53	52
	54	57	60	60	63	65	62	58	63	61	61	61	60	59	64	61	57	61	57	60	59	57	60	59	60	60	57	59	54	59	54	59	56	57	58	56	55	54	55	55	54	58	56	57	57	55	56	57	57
	54	61	57	58	60	60	61	58	59	57	60	60	55	60	58	56	56	58	60	55	52	56	57	57	58	54	55	54	56	52	53	49	51	52	51	54	49	49	51	52	49	48	50	49	50	46	47	53	48
Ca buffer	63	59	59	64	66	66	64	61	63	59	61	62	67	64	60	63	61	64	59	61	60	60	62	58	59	56	60	59	63	57	59	56	59	60	61	58	59	61	62	63	60	63	60	59	62	62	63	64	63
	58	61	63	63	62	63	63	61	62	65	63	60	66	61	62	59	60	61	61	64	60	59	62	61	58	56	61	60	59	56	57	62	63	58	60	61	63	58	55	57	59	62	60	60	59	58	61	65	62
	58	59	60	62	64	63	64	66	61	66	67	63	66	64	66	65	64	59	60	61	61	62	64	61	61	58	61	61	62	61	62	59	60	63	60	58	55	65	62	63	57	61	61	62	61	62	63	65	62
	51	57	59	59	61	58	59	61	58	56	57	57	59	56	59	55	58	56	56	55	57	58	53	55	58	58	55	54	55	55	54	57	55	56	54	55	56	54	55	58	54	59	57	59	56	59	57	56	58
	74	80	82	82	80	78	83	84	81	82	85	83	78	79	84	81	80	84	77	78	80	80	80	77	80	77	77	78	79	76	75	76	76	75	73	79	77	77	76	75	79	75	78	80	73	77	77	79	85
	57	60	58	64	59	65	63	65	67	64	63	63	62	60	66	62	61	62	59	61	62	65	59	61	62	60	61	62	60	64	58	61	62	60	60	59	60	61	63	62	60	62	64	60	61	62	63	63	62
	55	55	54	57	58	58	57	56	62	58	58	58	57	60	59	55	59	57	58	56	56	56	57	55	55	57	61	57	58	55	56	54	54	54	54	54	54	54	57	55	58	55	58	56	56	61	59	59	54
	54	56	58	57	59	57	56	58	57	55	56	57	58	57	57	54	54	56	54	53	53	53	54	57	52	53	57	57	54	52	52	54	54	53	52	54	52	51	52	52	54	54	52	53	53	54	54	55	53
Pv buffer	65	61	62	66	64	68	63	65	61	62	64	59	61	60	61	61	63	64	63	59	58	57	58	59	58	56	60	61	57	55	56	54	59	55	56	52	52	55	58	54	53	54	54	51	52	52	55	50	52
	57	62	60	60	60	62	59	60	60	63	57	57	61	61	55	65	57	58	62	61	58	60	59	58	58	62	59	56	58	56	57	55	62	57	56	54	54	56	55	58	54	52	54	49	55	50	51	55	52
	59	64	64	70	68	66	67	66	66	65	68	67	68	66	60	65	66	65	62	62	63	63	61	64	63	61	61	63	59	62	58	60	61	61	57	59	58	60	62	57	57	58	53	57	57	55	57	57	55
	56	59	58	62	58	61	56	59	61	59	60	61	63	59	54	57	62	56	59	57	62	58	58	56	58	57	57	54	56	56	56	56	58	58	56	51	53	55	60	53	56	50	53	52	51	54	51	55	53
	55	58	57	58	60	57	62	60	59	59	61	58	62	57	57	56	58	56	58	59	54	57	56	57	55	56	56	55	54	58	53	54	57	53	55	55	51	52	52	57	53	53	51	50	49	47	50	51	51
	57	64	59	61	61	63	62	58	58	60	59	61	60	61	56	61	62	56	58	57	62	59	57	54	59	57	59	56	58	57	57	57	55	54	55	58	56	54	53	55	55	53	52	55	54	52	52	53	52
	54	59	62	59	62	61	62	56	57	58	61	59	57	58	57	58	54	54	57	57	56	57	57	53	54	53	57	55	53	55	53	55	52	52	56	51	56	54	50	51	51	50	49	49	49	49	53	49	49
	61	63	61	62	62	61	61	61	61	62	57	60	64	61	60	58	59	60	57	60	58	59	56	57	57	55	55	53	56	56	50	53	54	54	50	53	50	53	50	51	48	49	49	47	47	49	47	48	45
Time [s]	0	959.4	1918.8	2878.3	3837.7	4797.1	5756.5	6715.9	7675.3	8634.8	9594.2	10553.6	11513	12472.4	13431.9	14391.3	15350.7	16310.1	17269.5	18229	19188.4	20147.8	21107.2	22066.6	23026	23985.4	24944.9	25904.3	26863.7	27823.1	28782.5	29741.9	30701.3	31660.8	32620.2	33579.6	34539	35498.5	36457.8	37417.3	38376.7	39336.1	40295.5	41255	42214.4	43173.8	44133.2	45092.6	46052.1
[truncated: 3 more columns]

## Sheet: S5Fig
S5Fig a fluorescence signal		time/hours
3 replicates each condition		0							6							12							24
		Lp	Ca	Sm	Pv	oxygenated medium			Lp	Ca	Sm	Pv	oxygenated medium			Lp	Ca	Sm	Pv	oxygenated medium			Lp	Ca	Sm	Pv	oxygenated medium
fluorecent probe		2518	28727	18748	5550	1709			2381	5315	5857	3021	1722			2227	9495	12222	3545	1637			2518	28727	18748	5550	1709
		2517	29031	15523	5151	1571			2213	5137	5725	3022	1625			2284	8407	10423	3425	1641			2517	29031	15523	5151	1571
		2325	28617	15611	4947	1668			3668	5027	5570	3203	1782			2225	8866	9966	3355	1664			2325	28617	15611	4947	1668
background(just bacteria)		2373	27149	12665	4469	1544			2157	4422	5174	2616	1725			2239	8018	9381	3195	1475			2373	27149	12665	4469	1544
		2131	28233	11632	4311	1882			2183	4710	5593	2565	1591			2129	7856	9522	3026	1460			2131	28233	11632	4311	1882
		2273	27937	12388	4872	1560			2314	4418	5415	2788	1540			1994	8063	9597	3309	1460			2273	27937	12388	4872	1560
OD
3 replicates each condition
		Lp	Ca	Sm	Pv				Lp	Ca	Sm	Pv				Lp	Ca	Sm	Pv				Lp	Ca	Sm	Pv
		0.0951000005	0.1263999939	0.1438000053	0.1284999996				0.0995000005	0.3461999893	0.3880000114	0.1911000013				0.1066000015	0.5121999979	0.3837000132	0.2217999995				0.1137000024	0.771600008	0.5667999983	0.2125999928
		0.0949999988	0.123999998	0.1425999999	0.1252000034				0.1004000008	0.3416999876	0.3657999933	0.1898999959				0.1050999984	0.4837000072	0.3064999878	0.2185000032				0.1136000007	0.7656000257	0.6413999796	0.1960999966
		0.0952000022	0.123300001	0.1416999996	0.1279000044				0.1076999977	0.3524999917	0.3666999936	0.1914999932				0.1050999984	0.5034000278	0.3549000025	0.2272000015				0.1133999974	0.7512000203	0.549399972	0.1855999976
background( mean was taken and subtracted from the OD values of the corresponding day)		0.0864000022	0.0866999999	0.0864000022	0.0868000016	0.0870999992	0.0861999989		0.0886000022	0.0864999965	0.0860000029	0.0863000005	0.0870999992	0.0869000033		0.0865999982	0.0865999982	0.0863000005	0.0864000022	0.0861999989	0.0857999995		0.0864000022	0.0859000012	0.0857999995	0.0864000022	0.0863000005	0.0860999972
		0.0859000012	0.0854000002	0.0859000012	0.0860999972	0.0863000005	0.0868000016		0.0864999965	0.0864000022	0.0861999989	0.0864999965	0.0860000029	0.0865999982		0.0864000022	0.0856999978	0.0861999989	0.0865999982	0.0857999995	0.0866999999		0.0870999992	0.0857999995	0.0860000029	0.0861999989	0.0860000029	0.0866999999
S5 Fig b, CFU in 10µL, rows are 8 replicates
start
lp	ca	sm	pv
2.00E+004	1.40E+005	1.00E+006	2.00E+005
2.20E+004	1.10E+005	1.00E+006	3.40E+005
2.10E+004	8.00E+004	8.00E+005	3.00E+005
2.10E+004	1.10E+005	1.00E+006	3.80E+005
1.70E+004	1.30E+005	1.00E+006	3.10E+005
1.40E+004	1.00E+005	1.00E+006	3.90E+005
2.10E+004	1.00E+005	8.00E+005	3.20E+005
1.30E+004	1.50E+005	1.10E+006	2.10E+005
24h+o2
lp	ca	sm	pv
3.50E+005	2.60E+007	7.00E+007	1.90E+007
2.40E+005	2.60E+007	1.00E+008	1.00E+007
2.30E+005	3.40E+007	9.00E+007	1.60E+007
2.00E+005	3.10E+007	8.00E+007	8.00E+006
3.60E+005	2.40E+007	7.00E+007	1.90E+007
3.60E+005	3.50E+007	1.30E+008	1.30E+007
2.70E+005	2.60E+007	9.00E+007	1.70E+007
3.50E+005	2.30E+007	8.00E+007	1.80E+007
24h-o2
lp	ca	sm	pv
4.00E+005	1.00E+007	1.60E+007	2.40E+007
4.70E+005	2.20E+007	1.20E+007	2.60E+007
5.60E+005	3.60E+007	1.20E+007	2.90E+007
5.90E+005	2.40E+007	5.00E+006	2.80E+007
5.50E+005	2.70E+007	1.60E+007	2.90E+007
7.20E+005	1.60E+007	1.00E+007	3.40E+007
4.70E+005	2.80E+007	8.00E+006	3.30E+007
5.00E+005	2.90E+007	1.10E+007	4.50E+007

## Sheet: S6 Fig
S6 Fig a , Ca CFU of 10µL, values,columns are different initial population densities, rows are 4 replicates for every condition																S6 Fig b, CFU in 10µL of Ca, rows are 4 replicates, and columns different initial populations densities
2.00E+003	3.00E+003	1.10E+004	4.00E+003	6.00E+003	1.70E+004	1.70E+004	2.40E+004	3.20E+004	7.00E+004	1.10E+005	1.80E+005	day0				1.50E+003	2.00E+003	3.50E+003	1.00E+004	8.00E+003	1.00E+004	2.20E+004	2.70E+004	7.00E+004	8.00E+004	8.00E+004	1.90E+005	day0
2.00E+003	4.00E+003	2.00E+003	1.00E+004	7.00E+003	9.00E+003	1.80E+004	2.10E+004	3.00E+004	8.00E+004	9.00E+004	1.60E+005					2.20E+003	2.10E+003	2.90E+003	5.00E+003	1.30E+004	1.20E+004	2.20E+004	2.90E+004	2.00E+004	1.00E+005	7.00E+004	2.00E+005
1.00E+003	2.00E+003	5.00E+003	6.00E+003	1.00E+004	1.40E+004	2.60E+004	2.80E+004	4.00E+004	9.00E+004	1.30E+005	1.30E+005					1.10E+003	2.70E+003	2.80E+003	5.00E+003	1.20E+004	1.30E+004	2.00E+004	3.40E+004	4.00E+004	5.00E+004	7.00E+004	1.80E+005
2.00E+003	2.00E+003	2.00E+003	5.00E+003	1.60E+004	1.40E+004	2.10E+004	3.30E+004	4.20E+004	4.00E+004	7.00E+004	1.40E+005					1.20E+003	2.90E+003	3.40E+003	7.00E+003	1.00E+004	1.70E+004	2.20E+004	2.70E+004	4.00E+004	3.00E+004	9.00E+004	1.70E+005
1.40E+002	1.00E+002	8.00E+002	1.30E+003	4.00E+003	1.20E+004	7.00E+004	7.00E+004	1.60E+005	6.00E+005	1.10E+006	6.00E+005	day1				3.00E+005	9.00E+005	2.00E+006	2.40E+006	1.90E+006	2.30E+006	3.30E+006	2.10E+006	1.90E+006	2.30E+006	2.40E+006	1.80E+006	day1
1.70E+002	2.00E+002	3.00E+002	2.50E+003	7.00E+003	2.00E+004	6.00E+004	7.00E+004	1.90E+005	1.00E+005	8.00E+005	6.00E+005					4.00E+005	1.20E+006	1.60E+006	1.80E+006	2.10E+006	2.10E+006	2.70E+006	2.10E+006	2.30E+006	2.70E+006	2.80E+006	2.50E+006
6.00E+001	2.70E+002	4.00E+002	2.70E+003	4.00E+003	1.60E+004	1.00E+005	1.50E+005	2.40E+005	4.00E+005	1.50E+006	1.40E+006					2.00E+005	1.20E+006	1.80E+006	2.10E+006	2.30E+006	1.70E+006	2.30E+006	2.40E+006	2.70E+006	2.00E+006	2.90E+006	1.90E+006
1.30E+002	2.00E+002	6.00E+002	2.70E+003	7.00E+003	2.60E+004	8.00E+004	1.40E+005	1.90E+005	5.00E+005	1.10E+006	1.30E+006					3.00E+005	1.30E+006	1.20E+006	1.90E+006	1.70E+006	2.30E+006	2.60E+006	1.80E+006	3.00E+006	2.40E+006	1.70E+006	2.60E+006
0	0	0	0	1.00E+001	2.00E+001	8.00E+001	3.00E+003	5.00E+003	2.40E+004	5.30E+004	6.00E+004	day2				6.00E+005	1.50E+006	2.90E+006	2.70E+006	2.40E+006	1.90E+006	2.10E+006	3.00E+006	2.10E+006	2.70E+006	2.70E+006	2.50E+006	day2
0	1.00E+001	0	0	0	1.00E+001	4.00E+001	3.20E+003	4.00E+003	2.00E+003	4.50E+004	1.10E+005					2.30E+006	1.70E+006	1.90E+006	2.50E+006	1.80E+006	2.50E+006	2.00E+006	2.30E+006	2.70E+006	2.50E+006	2.70E+006	2.50E+006
0	0	2.00E+001	0.00E+000	0	1.00E+001	9.00E+001	6.20E+003	4.00E+003	3.10E+004	4.60E+004	8.00E+004					1.00E+006	2.60E+006	2.80E+006	3.60E+006	2.30E+006	2.40E+006	2.20E+006	3.50E+006	9.00E+005	2.00E+006	2.40E+006	2.40E+006
0	0	2.00E+001	0.00E+000	1.00E+001	3.00E+001	6.00E+001	3.20E+003	7.00E+003	2.60E+004	5.80E+004	1.10E+005					1.00E+006	2.60E+006	2.00E+006	3.00E+006	3.10E+006	3.00E+006	2.70E+006	2.90E+006	3.60E+006	2.10E+006	1.30E+006	2.00E+006
0	0	0	0	0	0	0	0	0	4.00E+001	7.00E+002	2.00E+002	day3
0	0	0	0	0	0	0	0	0	9.00E+001	6.00E+002	9.00E+002
0	0	0	0	0	0	0	0	0	6.00E+001	1.00E+002	3.00E+002
0	0	0	0	0	0	0	0	0	3.00E+001	8.00E+002	6.00E+002
0	0	0	0	0	0	0	0	0	0	0	0	day4
1.00E+001	0	0	0	0	0	0	0	0	0	0	0
0	0	0	0	0	0	0	0	0	0	0	0
0	0	0	0	0	0	0	0	0	0	0	0
0	0	0	0	0	0	0	0	0	0	0	0	day5
0	0	0	0	0	0	0	0	0	0	0	0
0	0	0	0	0	0	0	0	0	0	0	0
0	0	0	0	0	0	0	0	0	0	0	0
S 6 Fig a pH values,columns are different initial population densities, rows are 4 replicates for every condition
6.9	6.7	6.5	6.3	6.1	6	5.9	5.9	5.9	5.9	5.9	5.9	day1
6.9	6.7	6.5	6.3	6.1	5.9	5.8	5.8	5.9	5.9	5.9	5.9
6.8	6.7	6.5	6.3	6.1	6	5.8	5.8	5.9	5.9	5.9	5.9
6.8	6.7	6.5	6.3	6.1	6	5.8	5.8	5.8	5.9	5.9	5.9
6.1	6	5.8	5.9	5.9	5.9	5.9	5.9	5.9	5.9	5.9	5.9	day2
6	6	5.8	5.9	5.9	5.9	5.9	5.9	5.9	5.9	5.9	5.9
6	6	5.8	5.9	5.9	5.9	5.9	5.9	5.9	5.9	5.9	5.9
6	6	5.8	5.9	5.9	5.9	5.9	5.9	5.9	5.9	5.9	5.9
6	5.9	5.9	5.9	5.9	5.9	5.9	5.9	5.9	5.9	5.9	5.9	day3
6	5.9	5.9	5.9	5.9	5.9	5.9	5.9	5.9	5.9	5.9	5.9
6	5.9	5.9	5.9	5.9	5.9	5.9	5.9	5.9	5.9	5.9	5.9
5.9	5.9	5.9	5.9	5.9	5.9	5.9	5.9	5.9	5.9	5.9	5.9
6	6	6	5.9	5.9	5.9	5.9	5.9	5.9	5.9	5.9	5.9	day4
6	6	5.9	5.9	5.9	5.9	5.9	5.9	5.9	5.9	5.9	5.9
6	6	5.9	5.9	5.9	5.9	5.9	5.9	5.9	5.9	5.9	5.9
6	6	5.9	5.9	5.9	5.9	5.9	5.9	5.9	5.9	5.9	5.9
6.1	6	6	6	6	5.9	5.9	5.9	5.9	5.9	5.9	5.9	day5
6	6	6	6	5.9	5.9	5.9	5.9	5.9	5.9	5.9	5.9
6	6	6	5.9	5.9	5.9	5.9	5.9	5.9	5.9	5.9	5.9
6	6	6	6	5.9	5.9	5.9	5.9	5.9	5.9	5.9	5.9

## Sheet: S7 Fig
S7 Fig a,				S7 Fig b													S7 Fig c
CFU per 10µL, 4 replicates				OD,low buffer							OD,high buffer						time/hours	CFU in 10µL	pH
2.10E+004	day0			start	day1	day2	day3	day4			start	day1	day2	day3	day4		0	6000000	7
1.80E+004				0.00045	0.20737	0.00188	0.00334	0.00212			0.00451	0.44761	0.22069	0.25468	0.43025		6.4166666667	120000000	7.3
2.30E+004				0.00238	0.20333	0.00279	0.00176	0.00146			0.00338	0.45762	0.30825	0.36981	0.39782		7.9166666667	90000000	7.1
2.30E+004				0.00375	0.17222	0.0032	0.00333	0.00114			0.00096	0.47176	0.35819	0.34038	0.35644		9.75	110000000	6.9
				0.0019	0.19206	0.0027	0.00411	0.00136			0.00164	0.43391	0.30826	0.32915	0.34943		11	200000000	7.8
8.00E+006	day1																11.75	180000000	8.4
7.00E+006																	12.6666666667	360000000	8.6
9.00E+006																	13.9166666667	700000000	8.7
4.00E+006																	14.8333333333	1200000000	8.8
																	15.9166666667	1400000000	9
9.00E+006	day2																16.8333333333	140000000	9.1
1.10E+007																	17.8333333333	120000000	9.1
6.00E+006																	19	70000000	8.9
7.00E+006																	19.6666666667	20000000	9.1
																	20.6666666667	8000000	9
7.00E+006	day3																21.6666666667	4000000	9.1
1.40E+007																	22.6666666667	30000	9.2
6.00E+006																	23.6666666667	0	9.1
4.00E+006
1.10E+007	day4
5.00E+006
4.00E+006
4.00E+006
S7 Fig a , pH
4 replicates
7.5	day1
7.5
7.5
7.5
7.5	day2
7.5
7.5
7.5
7.3	day3
7.4
7.4
7.4
7.5	day4
7.5
7.5
7.5

## Sheet: S8 Fig
S8 Fig a, columns are different initial bacterial densities, rows are 4 replicates ( 3 in case of NaN) , CFU in 10µL																S8 Fig b, CFU in 10µL, 6 replicates
10mM Phosphate																10mM Phosphate
9.00E+005	3.20E+005	1.30E+005	1.00E+005	3.00E+004	3.00E+004	1.50E+004	1.50E+004	5.00E+003	4.00E+003	6.00E+002	7.00E+002	start				8.00E+004	9.00E+004	5.00E+004	7.00E+004	8.00E+004	6.00E+004	start
8.00E+005	3.30E+005	1.30E+005	1.00E+005	5.00E+004	2.90E+004	1.30E+004	7.00E+003	6.00E+003	2.00E+003	4.00E+002	4.00E+002					0	0	0	0	0	0	24hours
1.20E+006	3.10E+005	1.90E+005	9.00E+004	4.00E+004	3.40E+004	2.10E+004	9.00E+003	9.00E+003	1.00E+003	2.00E+002	5.00E+002
9.00E+005	4.00E+005	1.90E+005	8.00E+004	4.00E+004	4.30E+004	1.70E+004	5.00E+003	3.00E+003	4.00E+003	6.00E+002	1.00E+002					100mM Phosphate
																9.00E+004	9.00E+004	1.40E+005	9.00E+004	8.00E+004	6.00E+004	start
																2.00E+008	9.00E+007	1.80E+008	8.00E+007	1.10E+008	1.10E+008	24hours
2.70E+006	1.40E+006	1.30E+006	4.20E+004	2.00E+004	5.00E+003	5.00E+003	1.90E+003	7.00E+002	6.00E+002	2.40E+002	1.10E+002	after 24hours
2.00E+006	1.50E+006	1.30E+006	3.30E+005	3.00E+004	5.00E+003	6.00E+003	2.10E+003	8.00E+002	4.00E+002	2.40E+002	1.30E+002
Nan	1.30E+006	1.10E+006	3.30E+005	2.00E+004	1.20E+004	4.00E+003	1.40E+003	2.00E+003	5.00E+002	2.20E+002	1.30E+002
2.00E+006	1.70E+006	8.00E+005	3.50E+005	1.40E+004	4.00E+003	3.00E+003	2.10E+003	7.00E+002	3.00E+002	2.50E+002	1.10E+002
100mM Phosphate
8.00E+005	3.50E+005	2.30E+005	1.00E+005	1.00E+005	4.50E+004	2.30E+004	1.40E+004	1.10E+004	2.00E+003	4.00E+002	5.00E+002	start
7.00E+005	3.10E+005	2.80E+005	7.00E+004	3.00E+004	3.50E+004	1.40E+004	1.10E+004	4.00E+003	3.00E+003	8.00E+002	2.00E+002
9.00E+005	3.90E+005	2.60E+005	1.20E+005	4.00E+004	3.90E+004	2.40E+004	9.00E+003	5.00E+003	2.00E+003	6.00E+002	5.00E+002
7.00E+005	3.50E+005	1.60E+005	1.30E+005	5.00E+004	3.40E+004	2.20E+004	1.60E+004	5.00E+003	3.00E+003	6.00E+002	2.00E+002
1.30E+005	9.00E+004	2.70E+004	4.00E+003	1.70E+003	2.00E+002	3.00E+002	1.00E+002	6.00E+001	0	1.00E+001	0	after 24hours
6.00E+004	4.00E+004	2.50E+004	4.00E+003	6.00E+002	1.00E+002	1.00E+002	8.00E+001	3.00E+001	0	1.00E+001	0
2.00E+005	1.00E+005	2.00E+004	5.00E+003	6.00E+002	8.00E+002	2.00E+002	4.00E+001	5.00E+001	2.00E+001	0	0
1.80E+005	6.00E+004	2.60E+004	1.50E+003	9.00E+002	2.00E+002	3.00E+001	1.00E+002	0	5.00E+001	3.00E+001	0

## Sheet: S9 FIg
S9 Fig
	3	5	7	9	11	initial pH
	2.9	4.9	6.8	8.2	9.5	final pH after 24 hours
	2.9	4.8	6.9	8.3	9.3
	2.9	4.8	6.8	8.3	9.2
	2.9	4.8	6.8	8.3	9.2
	2.8	4.8	6.8	8.3	9.3
	2.8	4.8	6.8	8.3	9.3
	2.8	4.8	6.8	8.3	9.3
	2.8	4.8	6.8	8.3	9.3

## Sheet: S11 Fig
S11 Fig a, CFU per 10µL, columns are three different replicas						S11 Fig b, CFU per 10µL, columns are three different replicas						S11 Fig c, CFU per 10µL, columns are three different replicas						S11 Fig d is the same as Fig. 4A lowest panel
rows are different initial ratios of Lp and Ca						rows are different initial ratios of Lp and Ca						rows are different initial ratios of Lp and Ca
2.10E+004	2.20E+004	3.10E+004	Lp_day0			2.40E+004	3.00E+004	3.10E+004	Lp_day0			2.50E+004	2.90E+004	3.40E+004	Lp_day0
1.80E+004	2.30E+004	3.10E+004				1.90E+004	2.50E+004	2.80E+004				3.20E+004	3.40E+004	2.80E+004
2.00E+004	1.60E+004	1.60E+004				1.70E+004	1.50E+004	1.50E+004				2.50E+004	1.90E+004	2.60E+004
1.80E+004	1.40E+004	1.70E+004				2.20E+004	1.70E+004	1.90E+004				1.30E+004	1.90E+004	2.00E+004
2.00E+004	1.10E+004	1.20E+004				2.20E+004	2.20E+004	1.60E+004				1.80E+004	1.50E+004	1.60E+004
9.00E+003	1.10E+004	7.00E+003				1.00E+004	9.00E+003	1.00E+004				9.00E+003	8.00E+003	1.30E+004
2.20E+003	3.30E+003	3.20E+003				3.10E+003	2.70E+003	2.80E+003				3.00E+003	3.20E+003	3.60E+003
1.90E+002	2.00E+002	1.90E+002				2.90E+002	3.20E+002	2.00E+002				2.10E+002	1.90E+002	2.60E+002
2.40E+002	1.50E+002	2.10E+002	Ca_day0			2.30E+002	2.20E+002	2.10E+002	Ca_day0			2.50E+002	2.20E+002	2.70E+002	Ca_day0
2.10E+003	3.00E+003	2.70E+003				2.10E+003	3.00E+003	2.60E+003				2.80E+003	2.40E+003	2.40E+003
9.00E+003	9.00E+003	1.00E+004				9.00E+003	6.00E+003	7.00E+003				7.00E+003	7.00E+003	1.00E+004
1.40E+004	1.40E+004	1.20E+004				1.90E+004	1.70E+004	1.40E+004				1.40E+004	1.40E+004	1.60E+004
1.10E+004	1.80E+004	1.80E+004				2.20E+004	1.50E+004	1.70E+004				1.60E+004	2.00E+004	1.70E+004
1.40E+004	2.00E+004	2.70E+004				2.10E+004	1.60E+004	2.00E+004				2.30E+004	2.70E+004	1.90E+004
1.60E+004	2.40E+004	2.30E+004				2.50E+004	2.00E+004	3.30E+004				2.20E+004	2.20E+004	2.00E+004
2.70E+004	2.50E+004	2.10E+004				2.30E+004	2.40E+004	2.70E+004				2.80E+004	1.80E+004	2.00E+004
2.90E+005	3.20E+005	3.40E+005	Lp_day1			1.40E+006	1.10E+006	1.80E+006	Lp_day1			5.00E+005	8.00E+005	1.60E+006	Lp_day1
3.50E+005	2.80E+005	3.60E+005				1.10E+006	1.20E+006	8.00E+005				9.00E+005	5.00E+005	5.00E+005
2.50E+005	3.10E+005	2.50E+005				9.00E+005	5.00E+005	9.00E+005				1.30E+006	1.30E+006	1.20E+006
3.40E+005	3.50E+005	2.50E+005				8.00E+005	6.00E+005	4.00E+005				2.50E+006	2.80E+006	2.20E+006
2.10E+005	3.30E+005	2.50E+005				1.40E+006	7.00E+005	5.00E+005				5.00E+004	2.00E+004	1.00E+005
2.30E+005	2.20E+005	2.40E+005				1.30E+006	9.00E+005	1.20E+006				9.00E+004	1.30E+005	6.00E+004
2.40E+005	2.10E+005	1.90E+005				3.00E+003	3.00E+003	5.00E+003				1.80E+004	6.00E+003	5.00E+003
1.00E+005	7.00E+004	4.00E+004				2.00E+003	7.00E+003	1.20E+004				1.90E+003	1.10E+003	1.30E+003
1.40E+006	1.10E+006	1.30E+006	Ca_day1			0	0	0	Ca_day1			0	0	0	Ca_day1
1.90E+006	1.20E+006	1.70E+006				0	0	0				0	0	0
1.80E+006	2.10E+006	1.40E+006				0	0	0				0	0	0
1.30E+006	1.90E+006	1.50E+006				0	0	0				0	0	0
1.70E+006	1.90E+006	1.30E+006				0	0	0				1.40E+007	3.00E+006	1.20E+007
2.10E+006	1.50E+006	1.30E+006				0	0	0				3.00E+006	5.00E+006	5.00E+006
1.80E+006	2.10E+006	1.80E+006				8.00E+006	8.00E+006	8.00E+006				3.00E+006	3.30E+006	4.00E+006
2.80E+006	2.10E+006	2.30E+006				9.00E+006	7.00E+006	1.00E+006				4.00E+006	6.00E+006	3.00E+006
5.00E+005	2.00E+005	5.00E+005	Lp_day2			1.20E+006	1.20E+006	1.00E+006	Lp_day2			1.40E+006	7.00E+005	1.10E+006	Lp_day2
5.00E+005	4.00E+005	7.00E+005				8.00E+005	7.00E+005	1.40E+006				1.50E+006	6.00E+005	8.00E+005
7.00E+005	4.00E+005	2.60E+005				1.90E+006	1.00E+006	1.20E+006				1.30E+006	9.00E+005	8.00E+005
3.00E+005	2.00E+005	4.00E+005				1.60E+006	1.30E+006	1.90E+006				7.00E+005	1.00E+006	6.00E+005
2.00E+005	3.00E+005	4.00E+005				1.50E+006	1.60E+006	1.00E+006				0	0	0
1.00E+005	6.00E+005	6.00E+005				1.10E+006	1.00E+006	1.50E+006				1.00E+001	2.00E+001	3.00E+001
2.00E+005	1.00E+005	1.00E+005				1.00E+001	0	0				0	1.00E+001	0
2.00E+005	2.00E+005	2.00E+005				5.00E+001	4.00E+001	1.00E+002				0	0	0
1.50E+006	1.00E+006	1.20E+006	Ca_day2			0	0	0	Ca_day2			0	0	0	Ca_day2
1.10E+006	1.60E+006	1.00E+006				0	0	0				0	0	0
2.50E+006	1.60E+006	1.50E+006				0	0	0				0	0	0
6.00E+005	1.60E+006	1.00E+006				0	0	0				0	0	0
8.00E+005	1.00E+006	1.40E+006				0	0	0				4.00E+006	4.00E+006	1.00E+006
1.40E+006	1.10E+006	1.00E+006				0	0	0				5.00E+006	1.00E+006	3.00E+006
8.00E+005	4.00E+005	1.40E+006				2.00E+006	2.00E+006	5.00E+006				5.00E+006	3.00E+006	3.00E+006
1.00E+006	9.00E+005	5.00E+005				1.30E+006	3.00E+005	3.00E+005				2.50E+006	4.00E+006	1.00E+006
4.00E+005	3.00E+005	3.00E+005	Lp_day3			1.00E+006	7.00E+005	7.00E+005	Lp_day3			1.20E+006	1.40E+006	9.00E+005	Lp_day3
3.00E+005	2.00E+005	3.00E+005				8.00E+005	8.00E+005	4.00E+005				8.00E+005	6.00E+005	1.20E+006
5.00E+005	3.00E+005	1.00E+005				8.00E+005	1.30E+006	5.00E+005				1.20E+006	1.00E+006	6.00E+005
2.00E+005	1.00E+005	1.00E+005				9.00E+005	1.00E+006	1.30E+006				1.00E+005	5.00E+005	1.00E+006
1.00E+005	2.00E+005	2.00E+005				1.10E+006	7.00E+005	1.10E+006				0	0	0
1.00E+005	3.00E+005	2.60E+005				2.00E+005	7.00E+005	1.20E+006				0	0	0
1.00E+005	2.00E+005	2.00E+005				0	0	0				0	0	0
3.00E+005	1.00E+005	1.00E+005				0	3.30E+002	2.10E+002				0	0	0
1.90E+006	2.10E+006	2.00E+006	Ca_day3			0	0	0	Ca_day3			0	0	0	Ca_day3
1.90E+006	1.50E+006	1.80E+006				0	0	0				0	0	0
2.40E+006	2.10E+006	1.00E+006				0	0	0				0	0	0
1.10E+006	1.60E+006	8.00E+005				0	0	0				0	0	0
1.90E+006	1.30E+006	1.50E+006				0	0	0				2.00E+005	6.00E+005	8.00E+005
1.60E+006	1.20E+006	9.00E+005				0	0	0				1.60E+006	1.30E+006	1.30E+006
1.90E+006	1.00E+006	1.40E+006				2.00E+006	8.00E+005	1.70E+006				1.50E+006	1.00E+006	2.20E+006
1.40E+006	1.20E+006	1.90E+006				1.00E+005	1.30E+004	3.00E+003				1.90E+006	1.20E+006	8.00E+005
S11a pH columns are three different replicas						S11b pH columns are three different replicas						S11c pH columns are three different replicas
rows are different initial ratios of Lp and Ca						rows are different initial ratios of Lp and Ca						rows are different initial ratios of Lp and Ca
7.2	7.2	7.1	day1			3	3	3	day1			3.2	3.1	3.1	day1
7.5	7.5	7.5				3	3	3				3.1	3.1	3.1
7.5	7.5	7.5				3.1	3.1	3.1				3.1	3.1	3.1
7.5	7.5	7.5				3.3	3.3	3.3				3.2	3.2	3.2
7.5	7.5	7.5				3.2	3.2	3.2				9	9	9
7.5	7.5	7.5				3.3	3.3	3.5				8.9	9	9
7.5	7.5	7.6				9.2	9.1	9.1				8.9	8.9	9
7.5	7.5	7.9				9.1	9.1	9.1				8.9	8.9	8.9
7.6	7.5	7.5	day2			3	3	3	day2			3.2	3.2	3.2	day2
7.5	7.5	7.5				3	3	3				3.2	3.2	3.2
7.5	7.5	7.5				3	3.1	3.1				3.2	3.2	3.2
7.5	7.5	7.5				3.1	3.1	3.2				3.2	3.2	3.2
7.5	7.5	7.5				3.1	3.1	3.1				9	9.1	9
7.5	7.5	7.5				3.1	3.1	3.1				9	9	9
7.5	7.5	7.5				9.1	9.1	9				9	9	9
7.4	7.5	7.5				9	9	9				9	9	9
7.6	7.5	7.5	day3			3.1	3.1	3.1	day3			3.3	3.3	3.3	day3
7.6	7.5	7.5				3.1	3.1	3.1				3.2	3.2	3.2
7.5	7.5	7.5				3.1	3.1	3.1				3.3	3.3	3.3
7.5	7.5	7.5				3.1	3.1	3.1				3.3	3.3	3.4
7.5	7.5	7.5				3.1	3.1	3.1				9.1	9.2	9.1
7.5	7.5	7.5				3.1	3.3	3.3				9.1	9.1	9.1
7.5	7.5	7.6				9.2	9.1	9.1				9.1	9.1	9.1
7.5	7.5	7.6				9.2	7.4	7.4				9.1	9.1	9.1

## Sheet: S16  Fig
S16 Fig a, CFU per 10µL, columns are three different replicas						S16 Fig b, CFU per 10µL, columns are three different replicas						S16 Fig c, CFU per 10µL, columns are three different replicas						S16 Fig d is the same as Fig. 4A lowest panel
rows are different initial ratios of Lp and Ca						rows are different initial ratios of Lp and Ca						rows are different initial ratios of Lp and Ca
2.10E+004	2.20E+004	3.10E+004	Lp_day0			2.40E+004	3.00E+004	3.10E+004	Lp_day0			2.50E+004	2.90E+004	3.40E+004	Lp_day0
1.80E+004	2.30E+004	3.10E+004				1.90E+004	2.50E+004	2.80E+004				3.20E+004	3.40E+004	2.80E+004
2.00E+004	1.60E+004	1.60E+004				1.70E+004	1.50E+004	1.50E+004				2.50E+004	1.90E+004	2.60E+004
1.80E+004	1.40E+004	1.70E+004				2.20E+004	1.70E+004	1.90E+004				1.30E+004	1.90E+004	2.00E+004
2.00E+004	1.10E+004	1.20E+004				2.20E+004	2.20E+004	1.60E+004				1.80E+004	1.50E+004	1.60E+004
9.00E+003	1.10E+004	7.00E+003				1.00E+004	9.00E+003	1.00E+004				9.00E+003	8.00E+003	1.30E+004
2.20E+003	3.30E+003	3.20E+003				3.10E+003	2.70E+003	2.80E+003				3.00E+003	3.20E+003	3.60E+003
1.90E+002	2.00E+002	1.90E+002				2.90E+002	3.20E+002	2.00E+002				2.10E+002	1.90E+002	2.60E+002
2.40E+002	1.50E+002	2.10E+002	Ca_day0			2.30E+002	2.20E+002	2.10E+002	Ca_day0			2.50E+002	2.20E+002	2.70E+002	Ca_day0
2.10E+003	3.00E+003	2.70E+003				2.10E+003	3.00E+003	2.60E+003				2.80E+003	2.40E+003	2.40E+003
9.00E+003	9.00E+003	1.00E+004				9.00E+003	6.00E+003	7.00E+003				7.00E+003	7.00E+003	1.00E+004
1.40E+004	1.40E+004	1.20E+004				1.90E+004	1.70E+004	1.40E+004				1.40E+004	1.40E+004	1.60E+004
1.10E+004	1.80E+004	1.80E+004				2.20E+004	1.50E+004	1.70E+004				1.60E+004	2.00E+004	1.70E+004
1.40E+004	2.00E+004	2.70E+004				2.10E+004	1.60E+004	2.00E+004				2.30E+004	2.70E+004	1.90E+004
1.60E+004	2.40E+004	2.30E+004				2.50E+004	2.00E+004	3.30E+004				2.20E+004	2.20E+004	2.00E+004
2.70E+004	2.50E+004	2.10E+004				2.30E+004	2.40E+004	2.70E+004				2.80E+004	1.80E+004	2.00E+004
2.90E+005	3.20E+005	3.40E+005	Lp_day1			1.40E+006	1.10E+006	1.80E+006	Lp_day1			5.00E+005	8.00E+005	1.60E+006	Lp_day1
3.50E+005	2.80E+005	3.60E+005				1.10E+006	1.20E+006	8.00E+005				9.00E+005	5.00E+005	5.00E+005
2.50E+005	3.10E+005	2.50E+005				9.00E+005	5.00E+005	9.00E+005				1.30E+006	1.30E+006	1.20E+006
3.40E+005	3.50E+005	2.50E+005				8.00E+005	6.00E+005	4.00E+005				2.50E+006	2.80E+006	2.20E+006
2.10E+005	3.30E+005	2.50E+005				1.40E+006	7.00E+005	5.00E+005				5.00E+004	2.00E+004	1.00E+005
2.30E+005	2.20E+005	2.40E+005				1.30E+006	9.00E+005	1.20E+006				9.00E+004	1.30E+005	6.00E+004
2.40E+005	2.10E+005	1.90E+005				3.00E+003	3.00E+003	5.00E+003				1.80E+004	6.00E+003	5.00E+003
1.00E+005	7.00E+004	4.00E+004				2.00E+003	7.00E+003	1.20E+004				1.90E+003	1.10E+003	1.30E+003
1.40E+006	1.10E+006	1.30E+006	Ca_day1			0	0	0	Ca_day1			0	0	0	Ca_day1
1.90E+006	1.20E+006	1.70E+006				0	0	0				0	0	0
1.80E+006	2.10E+006	1.40E+006				0	0	0				0	0	0
1.30E+006	1.90E+006	1.50E+006				0	0	0				0	0	0
1.70E+006	1.90E+006	1.30E+006				0	0	0				1.40E+007	3.00E+006	1.20E+007
2.10E+006	1.50E+006	1.30E+006				0	0	0				3.00E+006	5.00E+006	5.00E+006
1.80E+006	2.10E+006	1.80E+006				8.00E+006	8.00E+006	8.00E+006				3.00E+006	3.30E+006	4.00E+006
2.80E+006	2.10E+006	2.30E+006				9.00E+006	7.00E+006	1.00E+006				4.00E+006	6.00E+006	3.00E+006
5.00E+005	2.00E+005	5.00E+005	Lp_day2			1.20E+006	1.20E+006	1.00E+006	Lp_day2			1.40E+006	7.00E+005	1.10E+006	Lp_day2
5.00E+005	4.00E+005	7.00E+005				8.00E+005	7.00E+005	1.40E+006				1.50E+006	6.00E+005	8.00E+005
7.00E+005	4.00E+005	2.60E+005				1.90E+006	1.00E+006	1.20E+006				1.30E+006	9.00E+005	8.00E+005
3.00E+005	2.00E+005	4.00E+005				1.60E+006	1.30E+006	1.90E+006				7.00E+005	1.00E+006	6.00E+005
2.00E+005	3.00E+005	4.00E+005				1.50E+006	1.60E+006	1.00E+006				0	0	0
1.00E+005	6.00E+005	6.00E+005				1.10E+006	1.00E+006	1.50E+006				1.00E+001	2.00E+001	3.00E+001
2.00E+005	1.00E+005	1.00E+005				1.00E+001	0	0				0	1.00E+001	0
2.00E+005	2.00E+005	2.00E+005				5.00E+001	4.00E+001	1.00E+002				0	0	0
1.50E+006	1.00E+006	1.20E+006	Ca_day2			0	0	0	Ca_day2			0	0	0	Ca_day2
1.10E+006	1.60E+006	1.00E+006				0	0	0				0	0	0
2.50E+006	1.60E+006	1.50E+006				0	0	0				0	0	0
6.00E+005	1.60E+006	1.00E+006				0	0	0				0	0	0
8.00E+005	1.00E+006	1.40E+006				0	0	0				4.00E+006	4.00E+006	1.00E+006
1.40E+006	1.10E+006	1.00E+006				0	0	0				5.00E+006	1.00E+006	3.00E+006
8.00E+005	4.00E+005	1.40E+006				2.00E+006	2.00E+006	5.00E+006				5.00E+006	3.00E+006	3.00E+006
1.00E+006	9.00E+005	5.00E+005				1.30E+006	3.00E+005	3.00E+005				2.50E+006	4.00E+006	1.00E+006
4.00E+005	3.00E+005	3.00E+005	Lp_day3			1.00E+006	7.00E+005	7.00E+005	Lp_day3			1.20E+006	1.40E+006	9.00E+005	Lp_day3
3.00E+005	2.00E+005	3.00E+005				8.00E+005	8.00E+005	4.00E+005				8.00E+005	6.00E+005	1.20E+006
5.00E+005	3.00E+005	1.00E+005				8.00E+005	1.30E+006	5.00E+005				1.20E+006	1.00E+006	6.00E+005
2.00E+005	1.00E+005	1.00E+005				9.00E+005	1.00E+006	1.30E+006				1.00E+005	5.00E+005	1.00E+006
1.00E+005	2.00E+005	2.00E+005				1.10E+006	7.00E+005	1.10E+006				0	0	0
1.00E+005	3.00E+005	2.60E+005				2.00E+005	7.00E+005	1.20E+006				0	0	0
1.00E+005	2.00E+005	2.00E+005				0	0	0				0	0	0
3.00E+005	1.00E+005	1.00E+005				0	3.30E+002	2.10E+002				0	0	0
1.90E+006	2.10E+006	2.00E+006	Ca_day3			0	0	0	Ca_day3			0	0	0	Ca_day3
1.90E+006	1.50E+006	1.80E+006				0	0	0				0	0	0
2.40E+006	2.10E+006	1.00E+006				0	0	0				0	0	0
1.10E+006	1.60E+006	8.00E+005				0	0	0				0	0	0
1.90E+006	1.30E+006	1.50E+006				0	0	0				2.00E+005	6.00E+005	8.00E+005
1.60E+006	1.20E+006	9.00E+005				0	0	0				1.60E+006	1.30E+006	1.30E+006
1.90E+006	1.00E+006	1.40E+006				2.00E+006	8.00E+005	1.70E+006				1.50E+006	1.00E+006	2.20E+006
1.40E+006	1.20E+006	1.90E+006				1.00E+005	1.30E+004	3.00E+003				1.90E+006	1.20E+006	8.00E+005
S16a pH columns are three different replicas						S16b pH columns are three different replicas						S16c pH columns are three different replicas
rows are different initial ratios of Lp and Ca						rows are different initial ratios of Lp and Ca						rows are different initial ratios of Lp and Ca
7.2	7.2	7.1	day1			3	3	3	day1			3.2	3.1	3.1	day1
7.5	7.5	7.5				3	3	3				3.1	3.1	3.1
7.5	7.5	7.5				3.1	3.1	3.1				3.1	3.1	3.1
7.5	7.5	7.5				3.3	3.3	3.3				3.2	3.2	3.2
7.5	7.5	7.5				3.2	3.2	3.2				9	9	9
7.5	7.5	7.5				3.3	3.3	3.5				8.9	9	9
7.5	7.5	7.6				9.2	9.1	9.1				8.9	8.9	9
7.5	7.5	7.9				9.1	9.1	9.1				8.9	8.9	8.9
7.6	7.5	7.5	day2			3	3	3	day2			3.2	3.2	3.2	day2
7.5	7.5	7.5				3	3	3				3.2	3.2	3.2
7.5	7.5	7.5				3	3.1	3.1				3.2	3.2	3.2
7.5	7.5	7.5				3.1	3.1	3.2				3.2	3.2	3.2
7.5	7.5	7.5				3.1	3.1	3.1				9	9.1	9
7.5	7.5	7.5				3.1	3.1	3.1				9	9	9
7.5	7.5	7.5				9.1	9.1	9				9	9	9
7.4	7.5	7.5				9	9	9				9	9	9
7.6	7.5	7.5	day3			3.1	3.1	3.1	day3			3.3	3.3	3.3	day3
7.6	7.5	7.5				3.1	3.1	3.1				3.2	3.2	3.2
7.5	7.5	7.5				3.1	3.1	3.1				3.3	3.3	3.3
7.5	7.5	7.5				3.1	3.1	3.1				3.3	3.3	3.4
7.5	7.5	7.5				3.1	3.1	3.1				9.1	9.2	9.1
7.5	7.5	7.5				3.1	3.3	3.3				9.1	9.1	9.1
7.5	7.5	7.6				9.2	9.1	9.1				9.1	9.1	9.1
7.5	7.5	7.6				9.2	7.4	7.4				9.1	9.1	9.1

## Sheet: S17  Fig
S16 Fig a Base, no Glc/urea, 16 replicates for each condition								Sm + Lp coculture									S17 Fig b 100mM Phosphate, 16 replicates for each condition								Sm + Lp coculture
Lp alone (upper panel)				Sm alone (middle panel)				Sm counts				Lp counts					Sm alone				Lp alone				Sm counts				Lp counts
CFU per 10µL				CFU per 10µL				CFU per 10µL				CFU per 10µL					CFU per 10µL				CFU per 10µL				CFU per 10µL				CFU per 10µL
1.20E+005	6.00E+004	day0		2.00E+004	2.00E+004	day0		1.90E+004	7.00E+004	day0		1.00E+004	1.00E+004	day0			1.10E+004	2.20E+004	day0		2.00E+004	1.00E+004	day0		2.00E+004	3.00E+004	day0		1.00E+004	1.00E+004	day0
1.20E+005	1.20E+005			2.60E+004	2.10E+004			7.00E+004	4.00E+004			1.00E+004	1.00E+003				1.20E+004	2.70E+004			2.00E+004	1.00E+004			2.00E+004	4.00E+004			1.00E+004	1.00E+004
8.00E+004	1.30E+005			3.00E+004	8.00E+003			4.00E+004	1.00E+004			2.00E+004	2.00E+004				1.50E+004	1.40E+004			1.00E+004	3.00E+004			3.00E+004	4.00E+004			2.00E+003	1.00E+004
1.00E+005	9.00E+004			1.30E+004	1.70E+004			5.00E+004	5.00E+004			2.00E+004	1.00E+004				1.60E+004	1.30E+004			1.60E+004	3.00E+004			3.00E+004	6.00E+004			1.00E+004	0
3.00E+004	2.00E+004			1.50E+004	1.40E+004			1.00E+004	3.00E+004			0	1.00E+003				2.40E+004	2.50E+004			3.00E+004	1.00E+004			2.00E+004	2.00E+004			1.00E+004	1.00E+004
2.00E+004	7.00E+004			7.00E+003	1.30E+004			2.00E+004	3.00E+004			2.00E+003	1.00E+003				1.70E+004	3.20E+004			5.00E+004	4.00E+004			6.00E+004	5.00E+004			1.00E+004	0
2.00E+004	1.00E+004			1.50E+004	1.80E+004			1.00E+004	3.00E+004			2.00E+004	1.00E+004				2.20E+004	2.70E+004			1.00E+004	3.00E+004			5.00E+004	4.00E+004			1.00E+003	1.00E+003
6.00E+004	5.00E+004			1.70E+004	2.10E+004			2.00E+003	3.00E+004			3.00E+003	2.00E+003				1.50E+004	2.00E+004			5.00E+004	4.00E+004			2.00E+004	1.00E+004			1.00E+004	1.00E+004
1.90E+007	1.20E+007	day1		0	0	day1		1.70E+007	1.30E+007	day1		0	0	day1			2.20E+004	2.30E+004	day1		2.00E+007	1.80E+007	day1		1.60E+007	1.60E+007	day1		0	0	day1
1.80E+007	1.60E+007			0	0			1.80E+007	1.60E+007			0	0				2.60E+004	2.70E+004			1.00E+007	2.20E+007			2.30E+007	1.80E+007			0	0
2.50E+007	2.20E+007			0	0			1.80E+007	1.50E+007			0	0				2.20E+004	5.40E+004			1.50E+007	2.00E+007			1.50E+007	1.90E+007			0	0
2.20E+007	1.60E+007			0	0			1.40E+007	1.70E+007			0	0				5.60E+004	3.50E+004			2.10E+007	1.40E+007			1.20E+007	1.70E+007			0	0
1.60E+007	1.40E+007			0	0			1.60E+007	1.60E+007			0	0				5.10E+004	3.80E+004			8.00E+006	1.70E+007			1.80E+007	1.40E+007			0	0
1.90E+007	2.10E+007			0	0			1.50E+007	1.20E+007			0	0				3.60E+004	4.50E+004			1.30E+007	1.40E+007			1.10E+007	2.00E+007			0	0
2.30E+007	2.00E+007			0	0			1.80E+007	1.60E+007			0	0				4.00E+004	4.00E+004			1.50E+007	1.00E+007			1.90E+007	1.70E+007			0	0
1.30E+007	1.80E+007			0	0			1.70E+007	1.40E+007			0	0				6.00E+004	3.90E+004			1.60E+007	1.70E+007			1.50E+007	1.80E+007			0	0
1.50E+007	2.10E+007	day2		0	0	day2		2.80E+007	3.50E+007	day2		0	0	day2			6.00E+001	1.20E+002	day2		2.40E+007	2.00E+007	day2		1.90E+007	1.90E+007	day2		0	0	day2
2.00E+007	2.10E+007			0	0			2.50E+007	3.60E+007			0	0				5.00E+001	7.00E+001			1.40E+007	2.50E+007			1.70E+007	1.90E+007			0	0
2.70E+007	2.60E+007			0	0			2.40E+007	2.60E+007			0	0				5.00E+001	7.00E+001			1.50E+007	1.50E+007			1.70E+007	2.40E+007			0	0
3.00E+007	2.80E+007			0	0			2.80E+007	2.30E+007			0	0				8.00E+001	5.00E+001			1.50E+007	1.50E+007			2.00E+007	1.40E+007			0	0
2.50E+007	2.00E+007			0	0			2.70E+007	2.70E+007			0	0				7.00E+001	8.00E+001			1.80E+007	1.70E+007			1.90E+007	2.50E+007			0	0
2.20E+007	2.60E+007			0	0			3.50E+007	2.30E+007			0	0				3.00E+001	5.00E+001			1.60E+007	9.00E+006			1.50E+007	2.30E+007			0	0
2.60E+007	2.80E+007			0	0			1.90E+007	2.90E+007			0	0				8.00E+001	1.00E+001			1.30E+007	1.10E+007			1.50E+007	1.70E+007			0	0
2.90E+007	1.70E+007			0	0			3.00E+007	2.10E+007			0	0				1.60E+002	6.00E+001			2.20E+007	9.00E+006			2.00E+007	1.70E+007			0	0
2.00E+007	2.10E+007	day3		0	0	day3		2.20E+007	2.20E+007	day3		0	0	day3			0	0	day3		1.20E+007	1.70E+007	day3		1.60E+007	1.00E+007	day3		0	0	day3
1.90E+007	1.80E+007			0	0			2.00E+007	2.40E+007			0	0				0	0			1.20E+007	1.70E+007			1.70E+007	1.70E+007			0	0
2.00E+007	2.20E+007			0	0			1.70E+007	1.80E+007			0	0				0	0			1.10E+007	1.50E+007			1.00E+007	1.50E+007			0	0
1.80E+007	1.70E+007			0	0			1.50E+007	1.90E+007			0	0				0	0			1.30E+007	1.30E+007			1.20E+007	1.50E+007			0	0
2.00E+007	1.90E+007			0	0			2.20E+007	2.00E+007			0	0				0	0			1.40E+007	1.70E+007			1.70E+007	1.40E+007			0	0
1.40E+007	1.80E+007			0	0			1.90E+007	2.60E+007			0	0				0	0			1.70E+007	1.40E+007			1.30E+007	1.30E+007			0	0
2.10E+007	1.90E+007			0	0			2.30E+007	2.20E+007			0	0				0	0			1.50E+007	1.50E+007			1.70E+007	2.00E+007			0	0
2.40E+007	1.90E+007			0	0			2.00E+007	2.30E+007			0	0				0	0			1.60E+007	1.40E+007			1.50E+007	2.20E+007			0	0
2.00E+007	2.40E+007	day4		0	0	day4		2.20E+007	1.90E+007	day4		0	0	day4			0	0	day4		2.00E+007	1.70E+007	day4		1.20E+007	1.70E+007	day4		0	0	day4
2.20E+007	2.30E+007			0	0			2.00E+007	2.40E+007			0	0				0	0			1.60E+007	1.40E+007			1.20E+007	1.50E+007			0	0
2.20E+007	2.40E+007			0	0			2.30E+007	1.80E+007			0	0				0	0			1.20E+007	1.00E+007			1.50E+007	1.30E+007			0	0
2.20E+007	2.50E+007			0	0			2.10E+007	1.70E+007			0	0				0	0			1.10E+007	1.40E+007			1.90E+007	1.30E+007			0	0
2.60E+007	1.80E+007			0	0			2.60E+007	2.20E+007			0	0				0	0			1.40E+007	1.60E+007			1.00E+007	1.80E+007			0	0
1.60E+007	1.90E+007			0	0			2.00E+007	2.70E+007			0	0				0	0			1.60E+007	1.10E+007			2.20E+007	1.00E+007			0	0
1.20E+007	2.00E+007			0	0			2.90E+007	1.80E+007			0	0				0	0			1.50E+007	1.60E+007			1.50E+007	2.00E+007			0	0
1.70E+007	1.50E+007			0	0			2.30E+007	2.20E+007			0	0				0	0			1.00E+007	1.90E+007			1.40E+007	2.00E+007			0	0
	S16 Fig a, pH, low nutrient																S17 Fig b, pH, 100mM Phosphate
	Lp alone (upper panel)			Sm alone (middle panel)			Sm +Lp (lower panel)										Lp alone (upper panel)			Sm alone (middle panel)			Sm +Lp (lower panel)
	8.5	8.6		7.4	7		7.3	7.3	day1								8.3	8.2		8.6	8.6		8.5	8.5	day1
	8.6	8.6		7.3	7		7	7									8.2	8.2		8.6	8.6		8.5	8.6
	8.6	8.6		7.2	6.6		7	7									8.2	8.2		8.6	8.6		8.5	8.5
	8.6	8.6		7	6.9		6.9	6.9									8.2	8.2		8.6	8.6		8.5	8.5
	8.6	8.6		7.2	7.5		7	6.9									8.2	8.2		8.6	8.6		8.6	8.5
	8.6	8.6		7.3	7.1		6.9	6.9									8.2	8.2		8.6	8.6		8.6	8.5
	8.6	8.6		7.2	7.2		6.9	6.9									8.2	8.2		8.6	8.6		8.6	8.5
	8.6	8.6		7.1	7.2		6.9	7									8.2	8.2		8.6	8.6		8.6	8.5
	8.4	8.7		6.3	6.3		6.3	6.2	day2								8.4	8.4		8.7	8.6		8.6	8.6	day2
	8.6	8.7		6.3	6.3		6.2	6.2									8.4	8.4		8.7	8.7		8.6	8.5
	8.6	8.7		6.3	6.3		6.2	6.2									8.4	8.4		8.7	8.7		8.6	8.5
	8.7	8.7		6.3	6.3		6.2	6.2									8.4	8.4		8.7	8.6		8.6	8.5
	8.7	8.7		6.3	6.3		6.2	6.2									8.4	8.4		8.7	8.6		8.6	8.5
	8.7	8.7		6.3	6.2		6.2	6.2									8.4	8.4		8.7	8.6		8.6	8.6
	8.7	8.7		6.3	6.3		6.2	6.2									8.4	8.4		8.7	8.6		8.6	8.5
	8.7	8.7		6.3	6.3		6.2	6.2									8.4	8.4		8.7	8.6		8.6	8.5
	8.6	8.8		6.3	6.2		6.3	6.2	day3								8.5	8.5		8.8	8.7		8.8	8.6	day3
	8.7	8.7		6.3	6.3		6.2	6.2									8.5	8.5		8.8	8.7		8.7	8.6
	8.8	8.8		6.2	6.2		6.1	6.1									8.5	8.5		8.8	8.7		8.7	8.6
	8.7	8.7		6.2	6.2		6.2	6.1									8.5	8.5		8.7	8.7		8.7	8.6
	8.7	8.8		6.3	6.3		6.2	6.1									8.5	8.5		8.7	8.7		8.7	8.6
	8.8	8.8		6.3	6.3		6.2	6.2									8.5	8.5		8.7	8.7		8.7	8.6
	8.7	8.7		6.2	6.2		6.2	6.1									8.5	8.5		8.7	8.7		8.6	8.6
	8.8	8.7		6.2	6.2		6.2	6.2									8.5	8.5		8.7	8.7		8.6	8.6
	8.5	8.7		6.3	6.2		6.2	6.1	day4								8.6	8.6		8.7	8.8		8.7	8.7	day4
	8.7	8.7		6.2	6.1		6.1	6.1									8.6	8.5		8.8	8.8		8.7	8.7
	8.7	8.7		6.2	6.1		6.1	6.1									8.6	8.6		8.7	8.8		8.7	8.7
	8.7	8.7		6.2	6.1		6.1	6.1									8.6	8.6		8.7	8.8		8.7	8.6
	8.7	8.7		6.2	6.1		6.1	6.1									8.6	8.6		8.8	8.7		8.7	8.7
	8.7	8.7		6.2	6.1		6.1	6.1									8.6	8.6		8.8	8.7		8.7	8.6
	8.7	8.7		6.2	6.1		6.1	6.1									8.6	8.6		8.8	8.7		8.7	8.6
	8.7	8.7		6.2	6.2		6.1	6.1									8.6	8.6		8.8	8.7		8.7	8.7

[truncated: 1 more sheets: S18 Fig]
