# Supplementary material for: Modifying and reacting to the environmental pH can drive bacterial interactions
Source: PLoS Biol. 2018 Mar 14;16(3):e2004248. doi: 10.1371/journal.pbio.2004248 (PMC5868856; doi:10.1371/journal.pbio.2004248)
Supplement: S3 Data — (FASTA) [file pbio.2004248.s024.fasta]

>Bacillus/1-500 <unknown description>
------------------------------------------------------------------------
------------------------------------------------------------------------
------------------------------------------------------------------------
--------------------GATGCGTAGCCGACCTGANAGGGTGATCGGCCACACTGGGACTGAGACACGG
CCCAGACTCCTACGGGAGGCAGCAGTAGGGAATCTTCCACAATGGACGAAAGTCTGATGGAGCAACGCCGCG
TGAGCGATGAAGGCCTTCGGGTCGTAAAGCTCTGTTGTTAGGGAAGAACAAGTACCG---GAGTAACTGCCG
GTACCTTGACGGTACCTAACCAGAAAGCCACGGCTAACTACGTGCCAGCAGCCGCGGTAATACGTAGGTGGC
AAGCGTTGTCC-GGAATTATTGGGCGTAAAGCGCGCGCAGGCGGTCCTTT-AAGTCTGATGTGAAAG-CCCA
CGGCTCAA-CC-GTGGAGGGTCATTGGAAACTGGGGGACTTGAGTGCAGAAGANGAAAGCGGAA-TTCCACG
TGTANCGGTGAAATGCGTAGAGATGTGGAGGAACACCANTGGCGAAGGCGGCTTTCTGGTCTGTAACTGACG
CTGAGGCGCGAAA-GCGT-GGGGAGCA---------------------------------------------
------------------------------------------------------------------------
------------------------------------------------------------------------
------------------------------------------------------------------------
------------------------------------------------------------------------
------------------------------------------------------------------------
------------------------------------------------------------------------
------------------------------------------------------------------------
------------------------------------------------------------------------
------------------------------------------------------------------------
----------------------------------
>Arthrobacter/1-1113 <unknown description>
------------------------------------------------------------------------
-----------------------------------------------TACCGGATATGACTCCTCATCGCAT
GGTGGGGGGTGGAAAGCTTTATTG------TGGTTTTGGATGGACTCGCGGCCTATCAGCTTGTTGGTGAGG
TAATGGCTCACCAAGGCGACGACGGGTAGCCGGCCTGAGAGGGTGACCGGCCACACTGGGACTGAGACACGG
CCCAGACTCCTACGGGAGGCAGCAGTGGGGAATATTGCACAATGGGCGCAAGCCTGATGCAGCGACGCCGCG
TGAGGGATGACGGCCTTCGGGTTGTAAACCTCTTTCAGTAGGGAAGAA------------GCGAAA------
-----GTGACGGTACCTGCAGAAGAAGCGCCGGCTAACTACGTGCCAGCAGCCGCGGTAATACGTAGGGCGC
AAGCGTTATCC-GGAATTATTGGGCGTAAAGAGCTCGTAGGCGGTTTGTC-GCGTCTGCCGTGAAAG-TCCG
GGGCTCAACTC--CGGATCTGCGGTGGGTACGGGCAGACTAGAGTGATGTAGGGGAGACTGGAA-TTCCTGG
TGTAGCGGTGAAATGCGCAGATATCAGGAGGAACACCGATGGCGAAGGCAGGTCTCTGGGCATTAACTGACG
CTGAGGAGCGAAA-GCAT-GGGGAGCGAA-CAGGATTAGATACCCTGGTAGTCCATGCCGT-AAACGTTGGG
CACTAGGTGTGGGGGACATTCCACGTTTTCCGCGCCGTAGCTAACGCATTAAGTGCCCCGCCT-GGGGAGTA
CGGCCGCAAGGCTAAAACTCAAAGGAATTGACGGGGGCCCGCACAAGCGGCGGAGCATGCGG-ATTAATTCG
ATGCAACGCGAAGAA-CCTTACCAAGGCTTGACATGGGCCGGACCGGGCTGGAAACA--GTCCTTCCCCTTT
GGGG--CCGGTTCACAGGTGGTGCATGGTTGTCGTCAGCTCGTGTCGTGAGATGTTGGGTTAAGTCCCGCAA
CGAGCGCAACCCTCGTTCCATGTTGCCAGCGCGTAATGGCGGGGACTCATGGGAGACTGCCGGGGTCAACTC
GGAGGAAGGTGGGGACGACGTCAAATCATCATGCCCCTTATGTCTTGGGCTTCACGCATGCTACAATGGCCG
GTACAAAGGGTTGCGATACTGTGAGGTGGAGCTAATCCCAA-AAAGCCGG--------TCTCA---------
------------------------------------------------------------------------
------------------------------------------------------------------------
----------------------------------
>Bacillus/1-1267 <unknown description>
--------------------------------------------------------------------CGTG
GGCAACCTGCCTGTAAGACTGGGATAACTTCGGGAAACCGAAGCTAATACCGGATAGGATCTTCTCCTTCAT
GGGAGATGATTGAAAGATGGTTTCGGCTATCACTTACAGATGGGCCCGCGGTGCATTAGCTAGTTGGTGAGG
TAACGGCTCACCAAGGCAACGATGCATAGCCGACCTGAGAGGGTGATCGGCCACACTGGGACTGAGACACGG
CCCAGACTCCTACGGGAGGCAGCAGTAGGGAATCTTCCGCAATGGACGAAAGTCTGACGGAGCAACGCCGCG
TGAGTGATGAAGGCTTTCGGGTCGTAAAACTCTGTTGTTAGGGAAGAACAAGTACGA---GAGTAACTGCTC
GTACCTTGACGGTACCTAACCAGAAAGCCACGGCTAACTACGTGCCAGCAGCCGCGGTAATACGTAGGTGGC
AAGCGTTATCCGGNAATTATTGGGCGTAAAGCGCGCGCAGGCGGTTTCTT-AAGTCTGATGTGAAAG-CCCA
CGGCTCAA-CC-GTGGAGGGTCATTGGAAACTGGGGAACTTGAGTGCAGAAGAGAAAAGCGGAA-TTCCACG
TGTAGCGGTGAAATGCGTAGAGATGTGGAGGAACACCAGTGGCGAAGGCGGCTTTTTGGTCTGTAACTGACG
CTGAGGCGCGAAA-GCGT-GGGGAGCAAA-CAGGATTAGATACCCTGGTAGTCCACGCCGT-AAACGATGAG
TGCTAAGTGTTA-GAGGGTTTCCGCCCTTTAGTGCTGCAGCTAACGCATTAAGCACTCCGCCT-GGGGAGTA
CGGTCGCAAGACTGAAACTCAAAGGAATTGACGGGGGCCCGCACAAGCGGTGGAGCATGTGG-TTTAATTCG
AAGCAACGCGAAGAA-CCTTACCAGGTCTTGACATCCT-CTGACAACTCTAGAGATA-GAGCGTTCCCCTTC
GGGGGACAGAGTGACAGGTGGTGCATGGTTGTCGTCAGCTCGTGTCGTGAGATGTTGGGTTAAGTCCCGCAA
CGAGCGCAACCCTTGATCTTAGTTGCCAGCATTCA--GTTGGGCACTCTAAGGTGACTGCCGGTGACAAACC
GGAGGAAGGTGGGGATGACGTCAAATCATCATGCCCCTTATGACCTGGGCTACACACGTGCTACAATGGATG
GTACAAAGGGCTGCAAGACCGCGAGGTCAAGCCAATCCCAT-AAAACCAT--------TCTCAGTTCGGATT
--GTAGGCTGCAACTCGCCTACATGAAGCTGG-----AATCGCTAGTAATCGCGGATCAG------------
--------CATGCCGCGGTGAAT-------------------------------------------------
----------------------------------
>Bacillus/1-1348 <unknown description>
---------------------------------------TGAAGTTAGCGGCGGACGGGTGAGTAACACGTG
GGTAACCTGCCCATAAGACTGGGATAACTCCGGGAAACCGGGGCTAATACCGGATAACATTTTGAACTGCAT
GGTTCGAAATTGAAAGGCGGCTTCGGCTGTCACTTATGGATGGACCCGCGTCGCATTAGCTAGTTGGTGAGG
TAACGGCTCACCAAGGCAACGATGCGTAGCCGACCTGAGAGGGTGATCGGCCACACTGGGACTGAGACACGG
CCCAGACTCCTACGGGAGGCAGCAGTAGGGAATCTTCCGCAATGGACGAAAGTCTGACGGAGCAACGCCGCG
TGAGTGATGAAGGCTTTCGGGTCGTAAAACTCTGTTGTTAGGGAAGAACAAGTGCTAGTTGAATAA--GCTG
GCACCTTGACGGTACCTAACCAGAAAGCCACGGCTAACTACGTGCCAGCAGCCGCGGTAATACGTAGGTGGC
AAGCGTTATCC-GGAATTATTGGGCGTAAAGCGCGCGCAGGTGGTTTCTT-AAGTCTGATGTGAAAG-CCCA
CGGCTCAA-CC-GTGGAGGGTCATTGGAAACTGGGAGACTTGAGTGCAGAAGAGGAAAGTGGAA-TTCCATG
TGTAGCGGTGAAATGCGTAGAGATATGGAGGAACACCAGTGGCGAAGGCGACTTTCTGGTCTGTAACTGACA
CTGAGGCGCGAAA-GCGT-GGGGAGCAAA-CAGGATTAGATACCCTGGTAGTCCACGCCGT-AAACGATGAG
TGCTAAGTGTTA-GAGGGTTTCCGCCCTTTAGTGCTGAAGTTAACGCATTAAGCACTCCGCCT-GGGGAGTA
CGGCCGCAAGGCTGAAACTCAAAGGAATTGACGGGGGCCCGCACAAGCGGTGGAGCATGTGG-TTTAATTCG
AAGCAACGCGAAGAA-CCTTACCAGGTCTTGACATCCT-CTGAAAACCCTAGAGATA--GGGCTTCTCCTTC
GGGAG-CAGAGTGACAGGTGGTGCATGGTTGTCGTCAGCTCGTGTCGTGAGATGTTGGGTTAAGTCCCGCAA
CGAGCGCAACCCTTGATCTTAGTTGCCATCATTAA--GTTGGGCACTCTAAGGTGACTGCCGGTGACAAACC
GGAGGAAGGTGGGGATGACGTCAAATCATCATGCCCCTTATGACCTGGGCTACACACGTGCTACAATGGACG
GTACAAAGAGCTGCAAGACCGCGAGGTGGAGCTAATCTCAT-AAAACCGT--------TCTCAGTTCGGATT
--GTAGGCTGCAACTCGCCTACATGAAGCTGG-----AATCGCTAGTAATCGCGGATCAG------------
--------CATGCCGCGGTGAATACGTTCCCGGGCCTTGTACACACCGCCCGTCACACCATCGAGAGTTTGT
AACAT-----------------------------
>Paenibacillus/1-1350 <unknown description>
----------------------------GTTGCTTCTCTGATGGTTAGCGGCGGACGGGTGAGTAACACGTA
GGCAACCTGCCCTCAAGCTTGGGACAACTACCGGAAACGGTAGCTAATACCGAATACTTGCTTCCTTCGCCT
GAAGGGAGCTGGAAAGACGGAGCAATCTGTCACTTGAGGATGGGCCTGCGGCGCATTAGCTAGTTGGTGAGG
TAACGGCTCACCAAGGCGACGATGCGTAGCCGACCTGAGAGGGTGATCGGCCACACTGGGACTGAGACACGG
CCCAGACTCCTACGGGAGGCAGCAGTAGGGAATCTTCCGCAATGGGCGAAAGCCTGACGGAGCAATGCCGCG
TGAGTGATGAAGGTTTTCGGATCGTAAAGCTCTGTTGCCAGGGAAGAACGTCCTTGA---GAGTAACTGCTC
AAGGAGTGACGGTACCTGAGAAGAAAGCCCCGGCTAACTACGTGCCAGCAGCCGCGGTAATACGTAGGGGGC
AAGCGTTGTCCGGNAATTATTGGGCGTAAAGCGCGCGCAGGCGGTCATTT-AAGTCTGGTGTTTAAT-CCCG
GGGCTCAACCC--CGGATCG-CACTGGAAACTGGATGACTTGAGTGCAGAAGAGGAGAGTGGAA-TTCCACG
TGTAGCGGTGAAATGCGTAGAGATGTGGAGGAACACCAGTGGCGAAGGCGACTCTCTGGGCTGTAACTGACG
CTGAGGCGCGAAA-GCGT-GGGGAGCAAA-CAGGATTAGATACCCTGGTAGTCCACGCCGT-AAACGATGAG
TGCTAGGTGTTA-GGGGTTTCGATACCCTTGGTGCCGAAGTTAACACATTAAGCACTCCGCCT-GGGGAGTA
CGGTCGCAAGACTGAAACTCAAAGGAATTGACGGGGACCCGCACAAGCAGTGGAGTATGTGG-TTTAATTCG
AAGCAACGCGAAGAA-CCTTACCAGGTCTTGACATCCCTATGACCGTCCTAGAGATA---GGGCTTTCCTTC
GGGAC-AGAGGAGACAGGTGGTGCATGGTTGTCGTCAGCTCGTGTCGTGAGATGTTGGGTTAAGTCCCGCAA
CGAGCGCAACCCTTGATCTTAGTTGCCAGCACTTCG-GGTGGGCACTCTAAGGTGACTGCCGGTGACAAACC
GGAGGAAGGTGGGGATGACGTCAAATCATCATGCCCCTTATGACCTGGGCTACACACGTACTACAATGGCCG
GTACAACGGGCTGTGAAGCCGCGAGGTGGAACGAATCCTAA-AAAGCCGG--------TCTCAGTTCGGATT
--GCAGGCTGCAACTCGCCTGCATGAAGTCGG-----AATTGCTAGTAATCGCGGATCAG------------
--------CATGCCGCGGTGAATACGTTCCCGGGTCTTGTACACACCGCCCGTCACACCTCGAGAGTT----
----------------------------------
>Bacillus/1-1224 <unknown description>
------------------------------------------------------------------------
-----------------ACTGGGATAACTCCGGGAAACCGGGGCTAATACCGGATAACATTTTGAACTGCAT
GGTTCGAAATTGAAAGGCGGCTTCGGCTGTCACTTATGGATGGACCCGCGTCGCATTAGCTAGTTGGTGAGG
TAACGGCTCACCAAGGCAACGATGCGTAGCCGACCTGAGAGGGTGATCGGCCACACTGGGACTGAGACACGG
CCCAGACTCCTACGGGAGGCAGCAGTAGGGAATCTTCCGCAATGGACGAAAGTCTGACGGAGCAACGCCGCG
TGAGTGATGAAGGCTTTCGGGTCGTAAAACTCTGTTGTTAGGGAAGAACAAGTGCTAGTTGAATAA--GCTG
GCACCTTGACGGTACCTAACCAGAAAGCCACGGCTAACTACGTGCCAGCAGCCGCGGTAATACGTAGGTGGC
AAGCGTTATCC-GGAATTATTGGGCGTAAAGCGCGCGCAGGTGGTTTCTT-AAGTCTGATGTGAAAG-CCCA
CGGCTCAA-CC-GTGGAGGGTCATTGGAAACTGGGAGACTTGAGTGCAGAAGAGGAAAGTGGAA-TTCCATG
TGTAGCGGTGAAATGCGTAGAGATATGGAGGAACACCAGTGGCGAAGGCGACTTTCTGGTCTGTAACTGACA
CTGAGGCGCGAAA-GCGT-GGGGAGCAAA-CAGGATTAGATACCCTGGTAGTCCACGCCGT-AAACGATGAG
TGCTAAGTGTTA-GAGGGTTTCCGCCCTTTAGTGCTGAAGTTAACGCATTAAGCACTCCGCCT-GGGGAGTA
CGGCCGCAAGGCTGAAACTCAAAGGAATTGACGGGGGCCCGCACAAGCGGTGGAGCATGTGG-TTTAATTCG
AAGCAACGCGAAGAA-CCTTACCAGGTCTTGACATCCT-CTGAAAACCCTAGAGATA--GGGCTTCTCCTTC
GGGAG-CAGAGTGACAGGTGGTGCATGGTTGTCGTCAGCTCGTGTCGTGAGATGTTGGGTTAAGTCCCGCAA
CGAGCGCAACCCTTGATCTTAGTTGCCATCATTAA--GTTGGGCACTCTAAGGTGACTGCCGGTGACAAACC
GGAGGAAGGTGGGGATGACGTCAAATCATCATGCCCCTTATGACCTGGGCTACACACGTGCTACAATGGACG
GTACAAAGAGCTGCAAGACCGCGAGGTGGAGCTAATCTCAT-AAAACCGT--------TCTCAGTTCGGATT
--GTAGGCTGCAACTCGCCTACATGAAG-TGG-----AATCGNTAGTAATCGCGGT----------------
------------------------------------------------------------------------
----------------------------------
>Bacillus/1-1278 <unknown description>
------------------------------------------------------------------------
--TAACCTGCCTGTAAGACTGGGATAACTCCGGGAAACCGGAGCTAATACCGGATAGTTCCTTGAACCGCAT
GGTTCAAGGATGAAAGACGGTTTCGGCTGTCACTTACAGATGGACCCGCGGCGCATTAGCTAGTTGGTGAGG
TAACGGCTCACCAAGGCGACGATGCGTAGCCGACCTGAGAGGGTGATCGGCCACACTGGGACTGAGACACGG
CCCAGACTCCTACGGGAGGCAGCAGTAGGGAATCTTCCGCAATGGACGAAAGTCTGACGGAGCAACGCCGCG
TGAGTGATGAAGGTTTTCGGATCGTAAAGCTCTGTTGTTAGGGAAGAACAAGTGCAA---GAGTAACTGCTT
GCACCTTGACGGTACCTAACCAGAAAGCCACGGCTAACTACGTGCCAGCAGCCGCGGTAATACGTAGGTGGC
AAGCGTTGTCC-GGAATTATTGGGCGTAAAGGGCTCGCAGGCGGTTTCTT-AAGTCTGATGTGAAAG-CCCC
CGGCTCAA-CC-GGGGAGGGTCATTGGAAACTGGGAAACTTGAGTGCAGAAGAGGAGAGTGGAA-TTCCACG
TGTAGCGGTGAAATGCGTAGAGATGTGGAGGAACACCAGTGGCGAAGGCGACTCTCTGGTCTGTAACTGACG
CTGAGGAGCGAAA-GCGT-GGGGAGCGAA-CAGGATTAGATACCCTGGTAGTCCACGCCGT-AAACGATGAG
TGCTAAGTGTTA-GGGGGTTTCCGCCCCTTAGTGCTGCAGCTAACGCATTAAGCACTCCGCCT-GGGGAGTA
CGGTCGCAAGACTGAAACTCAAAGGAATTGACGGGGGCCCGCACAAGCGGTGGAGCATGTGG-TTTAATTCG
AAGCAACGCGAAGAA-CCTTACCAGGTCTTGACATCCT-CTGACAACCCTAGAGATA--GGGCTTTCCCTTC
GGGGA-CAGAGTGACAGGTGGTGCATGGTTGTCGTCAGCTCGTGTCGTGAGATGTTGGGTTAAGTCCCGCAA
CGAGCGCAACCCTTGATCTTAGTTGCCAGCATTCA--GTTGGGCACTCTAAGGTGACTGCCGGTGACAAACC
GGAGGAAGGTGGGGATGACGTCAAATCATCATGCCCCTTATGACCTGGGCTACACACGTGCTACAATGGACA
GAACAAAGGGCTGCGAGACCGCAAGGTTTAGCCAATCCCAC-AAATCTGT--------TCTCAGTTCGGATC
--GCAGTCTGCAACTCGACTGCGTGAAGCTGG-----AATCGCTAGTAATCGCGGATCAG------------
--------CTTGCCGCGGTGAATATGTTCCCGGGCCTTGTACA-----------------------------
----------------------------------
>Bacillus/1-1184 <unknown description>
------------------------------------------------------------------------
-------------------TGGGATAACTCCGGGAAACCGGGGCTAATACCGGATAACTCATTTCCTCGCAT
GAGGAAATGTTGAAAGATGGCTTCGGCTATCACTTACAGATGGACCCGCGGCGCATTAACTAGTTGGTGAGG
TAACGGCTCACCAAGGCAACGATGCGTAACCGACCTGAGAGGGTGATCGGCCACACTGGGACTGAAACACGG
CCCAAACTCCTACGGGAGGCAGCAGTAGGGAATCTTCCGCAATGGACGAAAGTCTGACGGAACAACGCCCCG
TGAGTGATGAAGGTTTTCGGATCGTAAAGCTCTGTTGTTAGGGAAGAACAAGTGCCGTTCGAATAG--GGCG
GCACCTTGACGGTACCTAACCAGAAAGCCACGGCTAACTACNTGCCAGCAGCCGCGGTAATACGTANGTGGC
AAGCGTTGTCC-GGAATTATTGGGCGTAAAGCGCGCGCAGGTGGTTCCTT-AAGTCTGATGTGAAAG-CCCA
CGGCTCAA-CC-GTGGAGGGTCATTGGAAACTGGGGAACTTGAGTGCAGAAGARGAAAGTGGAA-TTCCAAG
TGTAGCGGTGAAATGCGTAGATATTTGGAGGAACACCAGTGGCGAAGGCGACTTTCTGGTCTGTAACTGACA
CTGAGGCGCGAAA-GCGT-GGGGAGCAAA-CAGGATTAGATACCCTGGTAGTCCACGCCGT-AAACGATGAG
TGCTAAGTGTTA-GGGGGTTTCCGCCCCTTAGTGCTGCAGCTAACGCATTAAGCACTCCGCCT-GGGGAGTA
CGGTCGCAAGACTGAAACTCAAAGGAATTGACGGGGGCCCGCACAAGCGGTGGAGCATGTGG-TTTAATTCG
AAGCAACGCGAAGAA-CCTTACCAGGTCTTGACATCCT-CTGACAACCCTAGAGATA-GGGCTTTCCCCTTC
GGGGGACAGAGTGACAGGTGGTGCATGGTTGTCGTCAGCTCGTGTCGTGAGATGTTGGGTTAAGTCCCGCAA
CGAGCGCAACCCTTGATCTTAGTTGCCAGCATTCA--GTTGGGCACTCTAAGATGACTGCCGGTGACAAACC
GGAGGAAGGTGGGGATGACGTCAAATCATCATGCCCCTTATGACCTGGGCTACACACGTGCTACAATGGACG
GTACAAAGGGCAGCGAGACCGCGAGGTTTAGCCAATCCCAT-AAAACCGT--------TCTCAGTTCGGATT
--GTAGGCTG--------------------------------------------------------------
------------------------------------------------------------------------
----------------------------------
>Bacillus/1-1211 <unknown description>
------------------------------------------------------------------------
----------------GACTGGGATAACTTCGGGAAACCGAAGCTAATACCGGATAGGATCTTCTCCTTCAT
GGGAGATGATTGAAAGATGGTTTCGGCTATCACTTACAGATGGGCCCGCGGTGCATTAGCTAGTTGGTGAGG
TAACGGCTCACCAAGGCAACGATGCATAGCCGACCTGAGAGGGTGATCGGCCACACTGGGACTGAGACACGG
CCCAGACTCCTACGGGAGGCAGCAGTAGGGAATCTTCCGCAATGGACGAAAGTCTGACGGAGCAACGCCGCG
TGAGTGATGAAGGCTTTCGGGTCGTAAAACTCTGTTGTTAGGGAAGAACAAGTACAA---GAGTAACTGCTT
GTACCTTGACGGTACCTAACCAGAAAGCCACGGCTAACTACGTGCCAGCAGCCGCGGTAATACGTAGGTGGC
AAGCGTTATCC-GGAATTATTGGGCGTAAAGCGCGCGCAGGCGGTTTCTT-AAGTCTGATGTGAAAG-CCCA
CGGCTCAA-CC-GTGGAGGGTCATTGGAAACTGGGGAACTTGAGTGCAGAAGAGAAAAGCGGAA-TTCCACG
TGTAGCGGTGAAATGCGTAGAGATGTGGAGGAACACCAGTGGCGAAGGCGGCTTTTTGGTCTGTAACTGACG
CTGAGGCGCGAAA-GCGT-GGGGAGCAAA-CAGGATTAGATACCCTGGTAGTCCACGCCGT-AAACGATGAG
TGCTAAGTGTTA-GAGGGTTTCCGCCCTTTAGTGCTGCAGCTAACGCATTAAGCACTCCGCCT-GGGGAGTA
CGGTCGCAAGACTGAAACTCAAAGGAATTGACGGGGGCCCGCACAAGCGGTGGAGCATGTGG-TTTAATTCG
AAGCAACGCGAAGAA-CCTTACCAGGTCTTGACATCCT-CTGACAACTCTAGAGATA-GAGCGTTCCCCTTC
GGGGGACAGAGTGACAGGTGGTGCATGGTTGTCGTCAGCTCGTGTCGTGAGATGTTGGGTTAAGTCCCGCAA
CGAGCGCAACCCTTGATCTTAGTTGCCAGCATTTA--GTTGGGCACTCTAAGGTGACTGCCGGTGACAAACC
GGAGGAAGGTGGGGATGACGTCAAATCATCATGCCCCTTATGACCTGGGCTACACACGTGCTACAATGGATG
GTACAAAGGGCTGCAAGACCGCGAGGTCAAGCCAATCCCAT-AAAACCAT--------TCTCAGTTCGGATT
--GTAGGCTGCAACTCGCCTACATGAAGCTGG-----AAT--------------------------------
------------------------------------------------------------------------
----------------------------------
>Bacillus/1-1164 <unknown description>
------------------------------------------------------------------------
-------------------------------------------CTAATACCGGATAATCCTTTTCTACTCAT
GTAGAAAAGCTGAAAGACGGTTTACGCTGTCACTTACAGATGGGCCCGCGGCGCATTAGCTAGTTGGTGAGG
TAACGGCTCACCAAGGCGACGATGCGTAGCCGACCTGAGAGGGTGATCGGCCACACTGGGACTGAGACACGG
CCCAGACTCCTACGGGAGGCAGCAGTAGGGAATCTTCCGCAATGGACGAAAGTCTGACGGAGCAACGCCGCG
TGAGTGATGAAGGTTTTCGGATCGTAAAACTCTGTTGTTAGGGAAGAACAAGTACGA---GAGTAACTGCTC
GTACCTTGACGGTACCTAACCAGAAAGCCACGGCTAACTACGTGCCAGCAGCCGCGGTAATACGTAGGTGGC
AAGCGTTGTCC-GGAATTATTGGGCGTAAAGCGCGCGCAGGCGGTCCTTT-AAGTCTGATGTGAAAG-CCCA
CGGCTCAA-CC-GTGGAGGGTCATTGGAAACTGGGGGACTTGAGTGCAGAAGAGAAGAGTGGAA-TTCCACG
TGTAGCGGTGAAATGCGTAGAGATGTGGAGGAACACCAGTGGCGAAGGCGACTCTTTGGTCTGTAACTGACG
CTGAGGCGCGAAA-GCGT-GGGGAGCAAA-CAGGATTAGATACCCTGGTAGTCCACGCCGT-AAACGATGAG
TGCTAAGTGTTA-GAGGGTTTCCGCCCTTTAGTGCTGCAGCAAACGCATTAAGCACTCCGCCT-GGGGAGTA
CGGCCGCAAGGCTGAAACTCAAAGGAATTGACGGGGGCCCGCACAAGCGGTGGAGCATGTGG-TTTAATTCG
AAGCAACGCGAAGAA-CCTTACCAGGTCTTGACATCTC-CTGACAATCCTAGAGATA-GGACGTTCCCCTTC
GGGGGACAGGATGACAGGTGGTGCATGGTTGTCGTCAGCTCGTGTCGTGAGATGTTGGGTTAAGTCCCGCAA
CGAGCGCAACCCTTGATCTTAGTTGCCAGCATTTA--GTTGGGCACTCTAAGGTGACTGCCGGTGACAAACC
GGAGGAAGGTGGGGATGACGTCAAATCATCATGCCCCTTATGACCTGGGCTACACACGTGCTACAATGGATG
GTACAAAGGGCAGCAAAACCGCGAGGTCGAGCCAATCCCAT-AAAACCAT--------TCTCAGTTCGGATT
--GTAGGCTGCAACT---------------------------------------------------------
------------------------------------------------------------------------
----------------------------------
>Bacillus/1-1254 <unknown description>
------------------------------------------------------------------------
--CAACCTGCCTGTAAGACTGGGATAACTTCGGGAAACCGAAGCTAATACCGGATAGGATCTTCTCCTTCAT
GGGAGATGATTGAAAGATGGTTTCGGCTATCACTTACAGATGGGCCCGCGGTGCATTAGCTAGTTGGTGAGG
TAACGGCTCACCAAGGCAACGATGCATAGCCGACCTGAGAGGGTGATCGGCCACACTGGGACTGAGACACGG
CCCAGACTCCTACGGGAGGCAGCAGTAGGGAATCTTCCGCAATGGACGAAAGTCTGACGGAGCAACGCCGCG
TGAGTGATGAAGGCTTTCGGGTCGTAAAACTCTGTTGTTAGGGAAGAACAAGTACGA---GAGTAACTGCTT
GTACCTTGACGGTACCTAACCAGAAAGCCACGGCTAACTACGTGCCAGCAGCCGCGGTAATACGTAGGTGGC
AAGCGTTATCC-GGAATTATTGGGCGTAAAGCGCGCGCAGGCGGTTTCTT-AAGTCTGATGTGAAAG-CCCA
CGGCTCAA-CC-GTGGAGGGTCATTGGAAACTGGGGAACTTGAGTGCAGAAGAGAAAAGCGGAA-TTCCACG
TGTAGCGGTGAAATGCGTAGAGATGTGGAGGAACACCAGTGGCGAAGGCGGCTTTTTGGTCTGTAACTGACG
CTGAGGCGCGAAA-GCGT-GGGGAGCAAA-CAGGATTAGATACCCTGGTAGTCCACGCCGT-AAACGATGAG
TGCTAAGTGTTA-GAGGGTTTCCGCCCTTTAGTGCTGCAGCTAACGCATTAAGCACTCCGCCT-GGGGAGTA
CGGTCGCAAGACTGAAACTCAAAGGAATTGACGGGGGCCCGCACAAGCGGTGGAGCATGTGG-TTTAATTCG
AAGCAACGCGAAGAA-CCTTACCAGGTCTTGACATCCT-CTGACAACTCTAGAGATA-GAGCGTTCCCCTTC
GGGGGACAGAGTGACAGGTGGTGCATGGTTGTCGTCAGCTCGTGTCGTGAGATGTTGGGTTAAGTCCCGCAA
CGAGCGCAACCCTTGATCTTAGTTGCCAGCATTTA--GTTGGGCACTCTAAGGTGACTGCCGGTGACAAACC
GGAGGAAGGTGGGGATGACGTCAAATCATCATGCCCCTTATGACCTGGGCTACACACGTGCTACAATGGATG
GTACAAAGGGCTGCAAGACCGCGAGGTCAAGCCAATCCCAT-AAAACCAT--------TCTCAGTTCGGATT
--GTAGGCTGCAACTCGCCTACATGAAGCTGG-----AATCGCTAGTAATCGCGGATCAG------------
--------CATGCCGCG-------------------------------------------------------
----------------------------------
>Bacillus/1-1242 <unknown description>
---------------------------------------------------------------------GTG
GGTAACCTGCCTATAAGACTGGGATAACTCCGGGAAACCGGGGCTAATACCGGATAACATTTTGCACCGCAT
GGTGCGAAATTGAAAGGCGGCTTCGGCTGTCACTTATAGATGGACCTGCGGCGCATTAGCTAGTTGGTGAGG
TAACGGCTCACCAAGGCGACGATGCGTAGCCGACCTGAGAGGGTGATCGGCCACACTGGGACTGAGACACGG
CCCAGACTCCTACGGGAGGCAGCAGTAGGGAATCTTCCGCAATGGACGAAAGTCTGACGGAGCAACGCCGCG
TGAGCGATGAAGGCCTTCGGGTCGTAAAGCTCTGTTGTTAGGGAAGAACAAGTATGA---GAGTAACTGCTC
GTACCTTGACGGTACCTAACCAGAAAGCCACGGCTAACTACGTGCCAGCAGCCGCGGTAATACGTAGGTGGC
AAGCGTTATCC-GGAATTATTGGGCGTAAAGCGCGCGCAGGTGGTTTCTT-AAGTCTGATGTGAAAG-CCCA
CGGCTCAA-CC-GTGGAGGGTCATTGGAAACTGGGAGACTTGAGTGCAGAAGAGGAAAGTGGAA-TTCCATG
TGTAGCGGTGAAATGCGTAGAGATATGGAGGAACACCAGTGGCGAAGGCGACTTTCTGGTCTGTAACTGACA
CTGAGGCGCGAAA-GCGT-GGGGAGCAAA-CAGGATTAGATACCCTGGTAGTCCACGCCGT-AAACGATGAG
TGCTAAGTGTTA-GAGGGTTTCCGCCCTTTAGTGCTGAAGTTAACGCATTAAGCACTCCGCCT-GGGGAGTA
CGGCCGCAAGGCTGAAACTCAAAGGAATTGACGGGGGCCCGCACAAGCGGTGGAGCATGTGG-TTTAATTCG
AAGCAACGCGAAGAA-CCTTACCAGGTCTTGACATCCT-CTGACAACCCTAGAGATA--GGGCTTCCCCTTC
GGGGG-CAGAGTGACAGGTGGTGCATGGTTGTCGTCAGCTCGTGTCGTGAGATGTTGGGTTAAGTCCCGCAA
CGAGCGCAACCCTTGATCTTAGTTGCCATCATTAA--GTTGGGCACTCTAAGGTGACTGCCGGTGACAAACC
GGAGGAAGGTGGGGATGACGTCAAATCATCATGCCCCTTATGACCTGGGCTACACACGTGCTACAATGGACG
GTACAAAGAGTCGCAAGACCGCGAGGTGGAGCTAATCTCAT-AAAACCGT--------TCTCAGTTCGGATT
--GTAGGCTGCAACTCGCCTACATGAAGCTGG-----AATCGCTAGTAATCGCG------------------
------------------------------------------------------------------------
----------------------------------
>Arthrobacter/1-1048 <unknown description>
------------------------------------------------------------------------
---------------------------------------------------GGATATGACTCCTCATCGCAT
GGTGGGGGGTGGAAAGCTTTATTG------TGGTTTTGGATGGACTCGCGGCCTATCAGCTTGTTGGTGAGG
TAATGGCTCACCAAGGCGACGACGGGTAGCCGGCCTGAGAGGGTGACCGGCCACACTGGGACTGAGACACGG
CCCAGACTCCTACGGGAGGCAGCAGTGGGGAATATTGCACAATGGGCGAAAGCCTGATGCAGCGACGCCGCG
TGAGGGATGACGGCCTTCGGGTTGTAAACCTCTTTCAGTAGGGAAGAA------------GCGAAA------
-----GTGACGGTACCTGCAGAAGAAGCGCCGGCTAACTACGTGCCAGCAGCCGCGGTAATACGTAGGGCGC
AAGCGTTATCC-GGAATTATTGGGCGTAAAGAGCTCGTAGGCGGTTTGTC-GCGTCTGCCGTGAAAG-TCCG
GGGCTCAACTC--CGGATCTGCGGTGGGTACGGGCAGACTAGAGTGATGTAGGGGAGACTGGAA-TTCCTGG
TGTAGCGGTGAAATGCGCAGATATCAGGAGGAACACCGATGGCGAAGGCAGGTCTCTGGGCATTAACTGACG
CTGAGGAGCGAAA-GCAT-GGGGAGCGAA-CAGGATTAGATACCCTGGTAGTCCATGCCGT-AAACGTTGGG
CACTAGGTGTGGGGGACATTCCACGTTTTCCGCGCCGTAGCTAACGCATTAAGTGCCCCGCCT-GGGGAGTA
CGGCCGCAAGGCTAAAACTCAAAGGAATTGACGGGGGCCCGCACAAGCGGCGGAGCATGCGG-ATTAATTCG
ATGCAACGCGAAGAA-CCTTACCAAGGCTTGACATGAACCGGAAACACCTGGAAACA--GGTGCCCCGCTTG
CGG---TCGGTTTACAGGTGGTGCATGGTTGTCGTCAGCTCGTGTCGTGAGATGTTGGGTTAAGTCCCGCAA
CGAGCGCAACCCTCGTTCTATGTTGCCAGCGCGTTATGGCGGGGACTCATAGGAGACTGCCGGGGTCAACTC
GGAGGAAGGTGGGGACGACGTCAAATCATCATGCCCCTTATGTCTTGGGCTTCACGCATGCTACAA------
------------------------------------------------------------------------
------------------------------------------------------------------------
------------------------------------------------------------------------
----------------------------------
>Bacillus/1-955 <unknown description>
------------------------------------------------------------------------
------------------------------------------------------------------------
-----------------------------------------------------------CTAGTTGGTGAGG
TAACGGCTCACCAAGGCGACGATGCGTAGCCGACCTGAGAGGGTGATCGGCCACACTGGGACTGAGACACGG
CCCAGACTCCTACGGGAGGCAGCAGTAGGGAATCTTCCACAATGGACGAAAGTCTGATGGAGCAACGCCGCG
TGAGCGATGAAGGCCTTCGGGTCGTAAAGCTCTGTTGTTAGGGAAGAACAAGTACCG---GAGTAACTGCCG
GTACCTTGACGGTACCTAACCAGAAAGCCACGGCTAACTACGTGCCAGCAGCCGCGGTAATACGTAGGTGGC
AAGCGTTGTCC-GGAATTATTGGGCGTAAAGCGCGCGCAGGCGGTCCTTT-AAGTCTGATGTGAAAG-CCCA
CGGCTCAA-CC-GTGGAGGGTCATTGGAAACTGGGGGACTTGAGTGCAGAAGAGGAAAGCGGAA-TTCCACG
TGTAGCGGTGAAATGCGTAGAGATGTGGAGGAACACCAGTGGCGAANGCGGCTTTCTGGTCTGTAACTGACG
CTGAGGCGCGAAA-GCGT-GGGGAGCAAA-CAGGATTAGATACCCTGGTAGTCCACGCCGT-AAACGATGAG
TGCTAAGTGTTA-GAGGGTTTCCGCCCTTTAGTGCTGCAGCTAACGCATTAAGCACTCCGCCT-GGGGAGTA
CGGCCGCAAGGCTGAAACTCAAAGGAATTGACGGGGGCCCGCACAAGCGGTGGAGCATGTGG-TTTAATTNG
AAGCAACGCGAAGAA-CCTTACCAGGTCTTGACATCCT-CTGACACTCNTAGAGATA-GGANTTTCCCCTTC
GGGGGACAGAGTGACAGGTGGTGCATGGTTGTCGTCAGCTCGTGTCGTGAGATGTTGGGTTAAGTCCCGCAA
CGAGCGCAACCCTTGATNTTAGTTGCCAGCANTTA--GTTGGGCACTATAAGGTGACNGCCGGTGACAAACC
GGAGGAAGGTGGGG-NGNGGTCAAATCA--------------------------------------------
------------------------------------------------------------------------
------------------------------------------------------------------------
------------------------------------------------------------------------
----------------------------------
>Bacillus/1-1189 <unknown description>
------------------------------------------------------------------------
-----------------ACTGGGATAACTCCGGGAAACCGGGGCTAATACCGGATAATATTTTGAACTGCAT
AGTTCGAAATTGAAAGGCGGCTTCGGCTGTCACTTATGGATGGACCCGCGTCGCATTAGCTAGTTGGTGAGG
TAACGGCTCACCAAGGCAACGATGCGTAGCCGACCTGAGAGGGTGATCGGCCACACTGGGACTGAGACACGG
CCCAGACTCCTACGGGAGGCAGCAGTAGGGAATCTTCCGCAATGGACGAAAGTCTGACGGAGCAACGCCGCG
TGAGTGATGAAGGCTTTCGGGTCGTAAAACTCTGTTGTTAGGGAAGAACAAGTGCTAGTTGAATAA--GCTG
GCACCTTGACGGTACCTAACCAGAAAGCCACGGCTAACTACGTGCCAGCAGCCGCGGTAATACGTAGGTGGC
AAGCGTTATCC-GGAATTATTGGGCGTAAAGCGCGCGCAGGTGGTTTCTT-AAGTCTGATGTGAAAG-CCCA
CGGCTCAA-CC-GTGGAGGGTCATTGGAAACTGGGAGACTTGAGTGCAGAAGAGGAAAGTGGAA-TTCCATG
TGTAGCGGTGAAATGCGTAGAGATATGGAGGAACACCAGTGGCGAAGGCGACTTTCTGGTCTGTAACTGACA
CTGAGGCGCGAAA-GCGT-GGGGAGCAAA-CAGGATTAGATACCCTGGTAGTCCACGCCGT-AAACGATGAG
TGCTAAGTGTTA-GAGGGTTTCCGCCCTTTAGTGCTGAAGTTAACGCATTAAGCACTCCGCCT-GGGGAGTA
CGGCCGCAAGGCTGAAACTCAAAGGAATTGACGGGGGCCCGCACAAGCGGTGGAGCATGTGG-TTTAATTCG
AAGCAACGCGAAGAA-CCTTACCAGGTCTTGACATCCT-CTGAAAACTCTAGAGATA--GAGCTTCTCCTTC
GGGAG-CAGAGTGACAGGTGGTGCATGGTTGTCGTCAGCTCGTGTCGTGAGATGTTGGGTTAAGTCCCGCAA
CGAGCGCAACCCTTGATCTTAGTTGCCATCATTAA--GTTGGGCACTCTAAGGTGACTGCCGGTGACAAACC
GGAGGAAGGTGGGGATGACGTCAAATCATCATGCCCCTTATGACCTGGGCTACACACGTGCTACAATGGACG
GTACAAAGAGCTGCAAGACCGCGAGGTGGAGCTAATCTCAT-AAAACCGT--------TCTCAGTTCGGATT
--GTAGGCTGCAACT---------------------------------------------------------
------------------------------------------------------------------------
----------------------------------
>Bacillus/1-1401 <unknown description>
--------AAGTCGAGCGGANAGATGGGAGCTTGCTCCCTGATGTTAGCGGCGGACGGGTGAGTAACACGTG
GGTAACCTGCCTGTAAGACTGGGATAACTCCGGGAAACCGGGGCTAATACCGGATGGTTGTTTGAACCGCAT
GGTTCAAACATAAAAGGTGGCTTCGGCTACCACTTACAGATGGACCCGCGGCGCATTAGCTAGTTGGTGAGG
TAATGGCTCACCAAGGCAACGATGCGTAGCCGACCTGAGAGGGTGATCGGCCACACTGGGACTGAGACACGG
CCCAGACTCCTACGGGAGGCAGCAGTAGGGAATCTTCCGCAATGGACGAAAGTCTGACGGAGCAACGCCGCG
TGAGTGATGAAGGTTTTCGGATCGTAAAGCTCTGTTGTTAGGGAAGAACAAGTACCGTTCGAATAG--GGCG
GTACCTTGACGGTACCTAACCAGAAAGCCACGGCTAACTACGTGCCAGCAGCCGCGGTAATACGTAGGTGGC
AAGCGTTGTCCNGGAATTATTGGGCGTAAAGGGCTCGCAGGCGGTTTCTT-AAGTCTGATGTGAAAG-CCCC
CGGCTCAA-CC-GGGGAGGGTCATTGGAAACTGGGGAACTTGAGTGCAGAAGAGGAGAGTGGAA-TTCCACG
TGTAGCGGTGAAATGCGTAGAGATGTGGAGGAACACCAGTGGCGAAGGCGACTCTCTGGTCTGTAACTGACG
CTGAGGAGCGAAA-GCGT-GGGGAGCGAA-CAGGATTAGATACCCTGGTAGTCCACGCCGT-AAACGATGAG
TGCTAAGTGTTA-GGGGGTTTCCGCCCCTTAGTGCTGCAGCTAACGCATTAAGCACTCCGCCT-GGGGAGTA
CGGTCGCAAGACTGAAACTCAAAGGAATTGACGGGGGCCCGCACAAGCGGTGGAGCATGTGG-TTTAATTCG
AAGCAACGCGAAGAA-CCTTACCAGGTCTTGACATCCT-CTGACAATCCTAGAGATA--GGACGTCCCCTTC
GGGGG-CAGAGTGACAGGTGGTGCATGGTTGTCGTCAGCTCGTGTCGTGAGATGTTGGGTTAAGTCCCGCAA
CGAGCGCAACCCTTGATCTTAGTTGCCAGCATTCA--GTTGGGCACTCTAAGGTGACTGCCGGTGACAAACC
GGAGGAAGGTGGGGATGACGTCAAATCATCATGCCCCTTATGACCTGGGCTACACACGTGCTACAATGGACA
GAACAAAGGGCAGCGAAACCGCGAGGTTAAGCCAATCCCAC-AAATCTGT--------TCTCAGTTCGGATC
--GCAGTCTGCAACTCGACTGCGTGAAGCTGG-----AATCGCTAGTAATCGCGGATCAG------------
--------CATGCCGCGGTGAATACGTTCCCGGGCCTTGTACACACCGCCCGTCACACCACGAGAGTTTGTA
ACACCCGAAGTCGGTGAGGTANCCTT--------
>Arthrobacter/1-1057 <unknown description>
------------------------------------------------------------------------
----------------------------------------------------GATATGACTCCTCATCGCAT
GGTGGGGGGTGGAAAGCTTTTTTG------TGGTTTTGGATGGACTCGCGGCCTATCAGCTTGTTGGTGAGG
TAATGGCTCACCAAGGCGACGACGGGTAGCCGGCCTGAGAGGGTGACCGGCCACACTGGGACTGAGACACGG
CCCAGACTCCTACGGGAGGCAGCAGTGGGGAATATTGCACAATGGGCGCAAGCCTGATGCAGCGACGCCGCG
TGAGGGATGACGGCCTTCGGGTTGTAAACCTCTTTCAGTAGGGAAGAA------------GCGAAA------
-----GTGACGGTACCTGCAGAAGAAGCGCCGGCTAACTACGTGCCAGCAGCCGCGGTAATACGTAGGGCGC
AAGCGTTATCC-GGAATTATTGGGCGTAAAGAGCTCGTAGGCGGTTTGTC-GCGTCTGCCGTGAAAGTNCCG
GGGCTCAACTC--CGGATCTGCGGTGGGTACGGGCAGACTAGAGTGATGTAGGGGAGACTGGAA-TTCCTGG
TGTAGCGGTGAAATGCGCAGATATCAGGAGGAACACCGATGGCGAAGGCAGGTCTCTGGGCATTAACTGACG
CTGAGGAGCGAAA-GCAT-GGGGAGCGAA-CAGGATTAGATACCCTGGTAGTCCATGCCGT-AAACGTTGGG
CACTAGGTGTGGGGGACATTCCACGTTTTCCGCGCCGTAGCTAACGCATTAAGTGCCCCGCCT-GGGGAGTA
CGGCCGCAAGGCTAAAACTCAAAGGAATTGACGGGGGCCCGCACAAGCGGCGGAGCATGCGG-ATTAATTCG
ATGCAACGCGAAGAA-CCTTACCAAGGCTTGACATGGGCCGGACCGGGCTGGAAACA--GTCCTTCCCCTTT
GGGG--CCGGTTCACAGGTGGTGCATGGTTGTCGTCAGCTCGTGTCGTGAGATGTTGGGTTAAGTCCCGCAA
CGAGCGCAACCCTCGTTCCATGTTGCCAGCGCGTAATGGCGGGGACTCATGGGAGACTGCCGGGGTCAACTC
GGAGGAAGGTGGGGACGACGTCAAATCATCATGCCCCTTATGTCTTGGGCTTCACGCATGCTACAATGGCCG
GT----------------------------------------------------------------------
------------------------------------------------------------------------
------------------------------------------------------------------------
----------------------------------
>Bacillus/1-1377 <unknown description>
--------------GCGGANAGAAGGGAGCTTGCNTCCCGGATGTTAGCGGCGGACGGGTGAGTAACACGTG
GGTAACCTGCCTGTAAGACTGGGATAACTCCGGGAAACCGGAGCTAATACCGGATAGTTCCTTGAACCGCAT
GGTTCAAGGATGAAAGACGGTTTCGGCTGTCACTTACAGATGGACCCGCGGCGCATTAGCTAGTTGGTGAGG
TAACGGCTCACCAAGGCGACGATGCGTAGCCGACCTGAGAGGGTGATCGGCCACACTGGGACTGAGACACGG
CCCAGACTCCTACGGGAGGCAGCAGTAGGGAATCTTCCGCAATGGACGAAAGTCTGACGGAGCAACGCCGCG
TGAGTGATGAAGGTTTTCGGATCGTAAAGCTCTGTTGTTAGGGAAGAACAAGTGCAA---GAGTAACTGCTT
GCACCTTGACGGTACCTAACCAGAAAGCCACGGCTAACTACGTGCCAGCAGCCGCGGTAATACGTAGGTGGC
AAGCGTTGTCC-GGAATTATTGGGCGTAAAGGGCTCGCAGGCGGTTTCTT-AAGTCTGATGTGAAAG-CCCC
CGGCTCAA-CC-GGGGAGGGTCATTGGAAACTGGGAAACTTGAGTGCAGAAGAGGAGAGTGGAA-TTCCACG
TGTAGCGGTGAAATGCGTAGAGATGTGGAGGAACACCAGTGGCGAAGGCGACTCTCTGGTCTGTAACTGACG
CTGAGGAGCGAAA-GCGT-GGGGAGCGAA-CAGGATTAGATACCCTGGTAGTCCACGCCGT-AAACGATGAG
TGCTAAGTGTTA-GGGGGTTTCCGCCCCTTAGTGCTGCAGCTAACGCATTAAGCACTCCGCCT-GGGGAGTA
CGGTCGCAAGACTGAAACTCAAAGGAATTGACGGGGGCCCGCACAAGCGGTGGAGCATGTGG-TTTAATTCG
AAGCAACGCGAAGAA-CCTTACCAGGTCTTGACATCCT-CTGACAACCCTAGAGATA--GGGCTTTCCCTTC
GGGGA-CAGAGTGACAGGTGGTGCATGGTTGTCGTCAGCTCGTGTCGTGAGATGTTGGGTTAAGTCCCGCAA
CGAGCGCAACCCTTGATCTTAGTTGCCAGCATTCA--GTTGGGCACTCTAAGGTGACTGCCGGTGACAAACC
GGAGGAAGGTGGGGATGACGTCAAATCATCATGCCCCTTATGACCTGGGCTACACACGTGCTACAATGGACA
GAACAAAGGGCTGCGAGACCGCAAGGTTTAGCCAATCCCAC-AAATCTGT--------TCTCAGTTCGGATC
--GCAGTCTGCAACTCGACTGCGTGAAGCTGG-----AATCGCTAGTAATCGCGGATCAG------------
--------CATGCCGCGGTGAATACGTTCCCGGGCCTTGTACACACCGCCCGTCACACCACGAGAGTTTGCA
ACACCCGAAT------------------------
>Bacillus/1-1371 <unknown description>
--------------------AGATGGGAGCTTGCATCCCTGATGTTAGCGGCGGACGGGTGAGTAACACGTG
GGTAACCTGCCTGTAAGACTGGGATAACTCCGGGAAACCGGGGCTAATACCGGATGGTTGTTTGAACCGCAT
GGTTCAAACATAAAAGGTGGCTTCGGCTACCACTTACAGATGGACCCGCGGCGCATTAGCTAGTTGGTGAGG
TAACGGCTCACCAAGGCAACGATGCGTAGCCGACCTGAGAGGGTGATCGGCCACACTGGGACTGAGACACGG
CCCAGACTCCTACGGGAGGCAGCAGTAGGGAATCTTCCGCAATGGACGAAAGTCTGACGGAGCAACGCCGCG
TGAGTGATGAAGGTTTTCGGATCGTAAAGCTCTGTTGTTAGGGAAGAACAAGTACCGTTCGAATAG--GGCG
GTACCTTGACGGTACCTAACCAGAAAGCCACGGCTAACTACGTGCCAGCAGCCGCGGTAATACGTAGGTGGC
AAGCGTTGTCC-GGAATTATTGGGCGTAAAGGGCTCGCAGGCGGTTTCTT-AAGTCTGATGTGAAAG-CCCC
CGGCTCAA-CC-GGGGAGGGTCATTGGAAACTGGGGAACTTGAGTGCAGAAGAGGAGAGTGGAA-TTCCACG
TGTAGCGGTGAAATGCGTAGAGATGTGGAGGAACACCAGTGGCGAAGGCGACTCTCTGGTCTGTAACTGACG
CTGAGGAGCGAAA-GCGT-GGGGAGCGAA-CAGGATTAGATACCCTGGTAGTCCACGCCGT-AAACGATGAG
TGCTAAGTGTTA-GGGGGTTTCCGCCCCTTAGTGCTGCAGCTAACGCATTAAGCACTCCGCCT-GGGGAGTA
CGGTCGCAAGACTGAAACTCAAAGGAATTGACGGGGGCCCGCACAAGCGGTGGAGCATGTGG-TTTAATTCG
AAGCAACGCGAAGAA-CCTTACCAGGTCTTGACATCCT-CTGACAATCCTAGAGATA--GGACGTCCCCTTC
GGGGG-CAGAGTGACAGGTGGTGCATGGTTGTCGTCAGCTCGTGTCGTGAGATGTTGGGTTAAGTCCCGCAA
CGAGCGCAACCCTTGATCTTAGTTGCCAGCATTCA--GTTGGGCACTCTAAGGTGACTGCCGGTGACAAACC
GGAGGAAGGTGGGGATGACGTCAAATCATCATGCCCCTTATGACCTGGGCTACACACGTGCTACAATGGACA
GAACAAAGGGCAGCGAAACCGCGAGGTTAAGCCAATCCCAC-AAATCTGT--------TCTCAGTTCGGATC
--GCAGTCTGCAACTCGACTGCGTGAAGCTGG-----AATCGCTAGTAATCGCGGATCAG------------
--------CATGCCGCGGTGAATACGTTCCCGGGCCTTGTACACACCGCCCGTCACACCATCGAGAGTTTGT
AACACCCGA-------------------------
>Bacillus/1-1227 <unknown description>
------------------------------------------------------------------------
----------------GACTGGGATAACTCCGGGAAACCGGGGCTAATACCGGATGGTTGTTTGAACCGCAT
GGTTCAAACATAAAAGGTGGCTTCGGCTACCACTTACAGATGGACCCGCGGCGCATTAGCTAGTTGGTGAGG
TAACGGCTCACCAAGGCAACGATGCGTAGCCGACCTGAGAGGGTGATCGGCCACACTGGGACTGAGACACGG
CCCAGACTCCTACGGGAGGCAGCAGTAGGGAATCTTCCGCAATGGACGAAAGTCTGACGGAGCAACGCCGCG
TGAGTGATGAAGGTTTTCGGATCGTAAAGCTCTGTTGTTAGGGAAGAACAAGTACCGTTCGAATAG--GGCG
GTACCTTGACGGTACCTAACCAGAAAGCCACGGCTAACTACGTGCCAGCAGCCGCGGTAATACGTAGGTGGC
AAGCGTTGTCC-GGAATTATTGGGCGTAAAGGGCTCGCAGGCGGTTTCTT-AAGTCTGATGTGAAAG-CCCC
CGGCTCAA-CCNGGGGAGGGTCATTGGAAACTGGGGAACTTGAGTGCAGAAGAGGAGAGTGGAATTTCCACG
TGTAGCGGTGAAATGCGTAGAGATGTGGAGGAACACCAGTGGCGAAGGCGACTCTCTGGTCTGTAACTGACG
CTGAGGAGCGAAA-GCGT-GGGGAGCGAA-CAGGATTAGATACCCTGGTAGTCCACGCCGT-AAACGATGAG
TGCTAAGTGTTA-GGGGGTTTCCGCCCCTTAGTGCTGCAGCTAACGCATTAAGCACTCCGCCT-GGGGAGTA
CGGTCGCAAGACTGAAACTCAAAGGAATTGACGGGGGCCCGCACAAGCGGTGGAGCATGTGGNTTTAATTCG
AAGCAACGCGAAGAA-CCTTACCAGGTCTTGACATCCT-CTGACAATCCTAGAGATA--GGACGTCCCCTTC
GGGGG-CAGAGTGACAGGTGGTGCATGGTTGTCGTCAGCTCGTGTCGTGAGATGTTGGGTTAAGTCCCGCAA
CGAGCGCAACCCTTGATCTTAGTTGCCAGCATTCA--GTTGGGCACTCTAAGGTGACTGCCGGTGACAAACC
GGAGGAAGGTGGGGATGACGTCAAATCATCATGCCCCTTATGACCTGGGCTACACACGTGCTACAATGGACA
GAACAAAGGGCAGCGAAACCGCGAGGTTAAGCCAATCCCAC-AAATCTGT--------TCTCAGTTCGGATC
--GCAGTCTGCAACTCGACTGCGTGAAGCNGG-----AATCGCTAGTAATCGCG------------------
------------------------------------------------------------------------
----------------------------------
>Bacillus/1-1308 <unknown description>
------------------------------------------------CGGCGGACGGGTGAGTAACACGTG
GGTAACCTGCCTGTAAGACTGGGATAACTCCGGGAAACCGGAGCTAATACCGGATAGTTCCTTGAACCGCAT
GGTTCAAGGATGAAAGACGGTTTCGGCTGTCACTTACAGATGGACCCGCGGCGCATTAGCTAGTTGGTGGGG
TAATGGCTCACCAAGGCGACGATGCGTAGCCGACCTGAGAGGGTGATCGGCCACACTGGGACTGAGACACGG
CCCAGACTCCTACGGGAGGCAGCAGTAGGGAATCTTCCGCAATGGACGAAAGTCTGACGGAGCAACGCCGCG
TGAGTGATGAAGGTTTTCGGATCGTAAAGCTCTGTTGTTAGGGAAGAACAAGTGCGA---GAGTAACTGCTC
GCACCTTGACGGTACCTAACCAGAAAGCCACGGCTAACTACGTGCCAGCAGCCGCGGTAATACGTAGGTGGC
AAGCGTTGTCC-GGAATTATTGGGCGTAAAGGGCTCGCAGGCGGTTTCTT-AAGTCTGATGTGAAAG-CCCC
CGGCTCAA-CC-GGGGAGGGTCATTGGAAACTGGGAAACTTGAGTGCAGAAGAGGAGAGTGGAA-TTCCACG
TGTAGCGGTGAAATGCGTAGAGATGTGGAGGAACACCAGTGGCGAAGGCGACTCTCTGGTCTGTAACTGACG
CTGAGGAGCGAAA-GCGT-GGGGAGCGAA-CAGGATTAGATACCCTGGTAGTCCACGCCGT-AAACGATGAG
TGCTAAGTGTTA-GGGGGTTTCCGCCCCTTAGTGCTGCAGCTAACGCATTAAGCACTCCGCCT-GGGGAGTA
CGGTCGCAAGACTGAAACTCAAAGGAATTGACGGGGGCCCGCACAAGCGGTGGAGCATGTGG-TTTAATTCG
AAGCAACGCGAAGAANCCTTACCAGGTCTTGACATCCT-CTGACAACCCTAGAGATA--GGGCTTTCCCTTC
GGGGA-CAGAGTGACAGGTGGTGCATGGTTGTCGTCAGCTCGTGTCGTGAGATGTTGGGTTAAGTCCCGCAA
CGAGCGCAACCCTTGATCTTAGTTGCCAGCATTTA--GTTGGGCACTCTAAGGTGACTGCCGGTGACAAACC
GGAGGAAGGTGGGGATGACGTCAAATCATCATGCCCCTTATGACCTGGGCTACACACGTGCTACAATGGACA
GAACAAAGGGCTGCGAGACCGCAAGGTTTAGCCAATCCCAT-AAATCTGT--------TCTCAGTTCGGATC
--GCAGTCTGCAACTCGACTGCGTGAAGCTGG-----AATCGCTAGTAATCGCGGATCAG------------
--------CATGCCGCGGTGAATACGTTCCCGGGCCTTGTACACAC--------------------------
----------------------------------
>Bacillus/1-1057 <unknown description>
------------------------------------------------------------------------
------------------------------------------------------------CTTCTCCTTCAT
GGGAGATGATTGAAAGATGGTTTCGGCTATCACTTACAGATGGGCCCGCGGTGCATTAGCTAGTTGGTGAGG
TAACGGCTCACCAAGGCAACGATGCATAGCCGACCTGAGAGGGTGATCGGCCACACTGGGACTGAGACACGG
CCCAGACTCCTACGGGAGGCAGCAGTAGGGAATCTTCCGCAATGGACGAAAGTCTGACGGAGCAACGCCGCG
TGAGTGATGAAGGCTTTCGGGTCGTAAAACTCTGTTGTTAGGGAAGAACAAGTACGA---GAGTAACTGCTC
GTACCTTGACGGTACCTAACCAGAAAGCCACGGCTAACTACGTGCCAGCAGCCGCGGTAATACGTAGGTGGC
AAGCGTTATCC-GGAATTATTGGGCGTAAAGCGCGCGCAGGCGGTTTCTT-AAGTCTGATGTGAAAG-CCCA
CGGCTCAA-CC-GTGGAGGGTCATTGGAAACTGGGGAACTTGAGTGCAGAAGAGAAAAGCGGAA-TTCCACG
TGTAGCGGTGAAATGCGTAGAGATGTGGAGGAACACCAGTGGCGAAGGCGGCTTTTTGGTCTGTAACTGACG
CTGAGGCGCGAAA-GCGT-GGGGAGCAAA-CAGGATTAGATACCCTGGTAGTCCACGCCGT-AAACGATGAG
TGCTAAGTGTTA-GAGGGTTTCCGCCCTTTAGTGCTGCAGCTAACGCATTAAGCACTCCGCCT-GGGGAGTA
CGGTCGCAAGACTGAAACTCAAAGGAATTGACGGGGGCCCGCACAAGCGGTGGAGCATGTGG-TTTAATTCG
AAGCAACGCGAAGAA-CCTTACCAGGTCTTGACATCCT-CTGACAACTCTAGAGATA-GAGCGTTCCCCTTC
GGGGGACAGAGTGACAGGTGGTGCATGGTTGTCGTCAGCTCGTGTCGTGAGATGTTGGGTTAAGTCCCGCAA
CGAGCGCAACCCTTGATCTTAGTTGCCAGCATTTA--GTTGGGCACTATAAGGTGACTGCCGGTGACAAACC
GGAGGAAGGTGGGGATGACGTCAAATCATCATGCCCCTTATGACCTGGGCTACACACG--------------
------------------------------------------------------------------------
------------------------------------------------------------------------
------------------------------------------------------------------------
----------------------------------
>Bacillus/1-1317 <unknown description>
----------------------------------------GAAGTTAGCGGCGGACGGGTGAGTAACACGTG
GGTAACCTGCCCATAAGACTGGGATAACTCCGGGAAACCGGGGCTAATACCGGATAATATTTTGAACTGCAT
GGTTCGAAATTGAAAGGCGGCTTCGGCTGTCACTTATGGATGGACCCGCGTCGCATTAGCTAGTTGGTGAGG
TAACGGCTCACCAAGGCAACGATGCGTAGCCGACCTGAGAGGGTGATCGGCCACACTGGGACTGAGACACGG
CCCAGACTCCTACGGGAGGCAGCAGTAGGGAATCTTCCGCAATGGACGAAAGTCTGACGGAGCAACGCCGCG
TGAGTGATGAAGGCTTTCGGGTCGTAAAACTCTGTTGTTAGGGAAGAACAAGTGCTAGTTGAATAA--GCTG
GCACCTTGACGGTACCTAACCAGAAAGCCACGGCTAACTACGTGCCAGCAGCCGCGGTAATACGTAGGTGGC
AAGCGTTATCCNGGAATTATTGGGCGTAAAGCGCGCGCAGGTGGTTTCTT-AAGTCTGATGTGAAAG-CCCA
CGGCTCAA-CC-GTGGAGGGTCATTGGAAACTGGGAGACTTGAGTGCAGAAGAGGAAAGTGGAA-TTCCATG
TGTAGCGGTGAAATGCGTAGAGATATGGAGGAACACCAGTGGCGAAGGCGACTTTCTGGTCTGTAACTGACA
CTGAGGCGCGAAA-GCGT-GGGGAGCAAA-CAGGATTAGATACCCTGGTAGTCCACGCCGT-AAACGATGAG
TGCTAAGTGTTA-GAGGGTTTCCGCCCTTTAGTGCTGAAGTTAACGCATTAAGCACTCCGCCT-GGGGAGTA
CGGCCGCAAGGCTGAAACTCAAAGGAATTGACGGGGGCCCGCACAAGCGGTGGAGCATGTGG-TTTAATTCG
AAGCAACGCGAAGAA-CCTTACCAGGTCTTGACATCCT-CTGAAAACCCTAGAGATA--GGGCTTCTCCTTC
GGGAG-CAGAGTGACAGGTGGTGCATGGTTGTCGTCAGCTCGTGTCGTGAGATGTTGGGTTAAGTCCCGCAA
CGAGCGCAACCCTTGATCTTAGTTGCCATCATTAA--GTTGGGCACTCTAAGGTGACTGCCGGTGACAAACC
GGAGGAAGGTGGGGATGACGTCAAATCATCATGCCCCTTATGACCTGGGCTACACACGTGCTACAATGGACG
GTACAAAGAGCTGCAAGACCGCGAGGTGGAGCTAATCTCAT-AAAACCGT--------TCTCAGTTCGGATT
--GTAGGCTGCAACTCGCCTACATGAAGCTGG-----AATCGCTAGTAATCGCGGATCAG------------
--------CATGCCGCGGTGAATACGTTCCCGGGCCTTGTACACAC--------------------------
----------------------------------
>Bacillus/1-1305 <unknown description>
---------------------------------------------TAGCGGCGGACGGGTGAGTAACACGTG
GGTAACCTGCCCATAAGACTGGGATAACTCCGGGAAACCGGGGCTAATACCGGATAATATTTTGAACTGCAT
GGTTCGAAATTGAAAGGCGGCTTCGGCTGTCACTTATGGATGGACCCGCGTCGCATTAGCTAGTTGGTGAGG
TAACGGCTCACCAAGGCAACGATGCGTAGCCGACCTGAGAGGGTGATCGGCCACACTGGGACTGAGACACGG
CCCAGACTCCTACGGGAGGCAGCAGTAGGGAATCTTCCGCAATGGACGAAAGTCTGACGGAGCAACGCCGCG
TGAGTGATGAAGGCTTTCGGGTCGTAAAACTCTGTTGTTAGGGAAGAACAAGTGCTAGTTGAATAA--GCTG
GCACCTTGACGGTACCTAACCAGAAAGCCACGGCTAACTACGTGCCAGCAGCCGCGGTAATACGTAGGTGGC
AAGCGTTATCC-GGAATTATTGGGCGTAAAGCGCGCGCAGGTGGTTTCTT-AAGTCTGATGTGAAAG-CCCA
CGGCTCAA-CC-GTGGAGGGTCATTGGAAACTGGGAGACTTGAGTGCAGAAGAGGAAAGTGGAA-TTCCATG
TGTAGCGGTGAAATGCGTAGAGATATGGAGGAACACCAGTGGCGAAGGCGACTTTCTGGTCTGTAACTGACA
CTGAGGCGCGAAA-GCGT-GGGGAGCAAA-CAGGATTAGATACCCTGGTAGTCCACGCCGT-AAACGATGAG
TGCTAAGTGTTA-GAGGGTTTCCGCCCTTTAGTGCTGAAGTTAACGCATTAAGCACTCCGCCT-GGGGAGTA
CGGCCGCAAGGCTGAAACTCAAAGGAATTGACGGGGGCCCGCACAAGCGGTGGAGCATGTGG-TTTAATTCG
AAGCAACGCGAAGAA-CCTTACCAGGTCTTGACATCCT-CTGAAAACCCTAGAGATA--GGGCTTCTCCTTC
GGGAG-CAGAGTGACAGGTGGTGCATGGTTGTCGTCAGCTCGTGTCGTGAGATGTTGGGTTAAGTCCCGCAA
CGAGCGCAACCCTTGATCTTAGTTGCCATCATTAA--GTTGGGCACTCTAAGGTGACTGCCGGTGACAAACC
GGAGGAAGGTGGGGATGACGTCAAATCATCATGCCCCTTATGACCTGGGCTACACACGTGCTACAATGGACG
GTACAAAGAGCTGCAAGACCGCGAGGTGGAGCTAATCTCAT-AAAACCGT--------TCTCAGTTCGGATT
--GTAGGCTGCAACTCGCCTACATGAAGCTGG-----AATCGCTAGTAATCGCGGATCAG------------
--------CATGCCGCGGTGAATACGTTCCCGGGCCTTGT--------------------------------
----------------------------------
>Bacillus/1-1238 <unknown description>
------------------------------------------------------------------------
--TAACCTGCCCATAAGACTGGGATAACTCCGGGAAACCGGGGCTAATACCGGATAATATTTTGAACTGCAT
GGTTCGAAATTGAAAGGCGGCTTCGGCTGTCACTTATGGATGGACCCGCGTCGCATTAGCTAGTTGGTGAGG
TAACGGCTCACCAAGGCAACGATGCGTAGCCGACCTGAGAGGGTGATCGGCCACACTGGGACTGAGACACGG
CCCAGACTCCTACGGGAGGCAGCAGTAGGGAATCTTCCGCAATGGACGAAAGTCTGACGGAGCAACGCCGCG
TGAGTGATGAAGGCTTTCGGGTCGTAAAACTCTGTTGTTAGGGAAGAACAAGTGCTAGTTGAATAA--GCTG
GCACCTTGACGGTACCTAACCAGAAAGCCACGGCTAACTACGTGCCAGCAGCCGCGGTAATACGTAGGTGGC
AAGCGTTATCC-GGAATTATTGGGCGTAAAGCGCGCGCAGGTGGTTTCTT-AAGTCTGATGTGAAAG-CCCA
CGGCTCAA-CC-GTGGAGGGTCATTGGAAACTGGGAGACTTGAGTGCAGAAGAGGAAAGTGGAA-TTCCATG
TGTAGCGGTGAAATGCGTAGAGATATGGAGGAACACCAGTGGCGAAGGCGACTTTCTGGTCTGTAACTGACA
CTGAGGCGCGAAA-GCGT-GGGGAGCAAA-CAGGATTAGATACCCTGGTAGTCCACGCCGT-AAACGATGAG
TGCTAAGTGTTA-GAGGGTTTCCGCCCTTTAGTGCTGAAGTTAACGCATTAAGCACTCCGCCT-GGGGAGTA
CGGCCGCAAGGCTGAAACTCAAAGGAATTGACGGGGGCCCGCACAAGCGGTGGAGCATGTGG-TTTAATTCG
AAGCAACGCGAAGAA-CCTTACCAGGTCTTGACATCCT-CTGAAAACCCTAGAGATA--GGGCTTCTCCTTC
GGGAG-CAGAGTGACAGGTGGTGCATGGTTGTCGTCAGCTCGTGTCGTGAGATGTTGGGTTAAGTCCCGCAA
CGAGCGCAACCCTTGATCTTAGTTGCCATCATTAA--GTTGGGCACTCTAAGGTGACTGCCGGTGACAAACC
GGAGGAAGGTGGGGATGACGTCAAATCATCATGCCCCTTATGACCTGGGCTACACACGTGCTACAATGGACG
GTACAAAGAGCTGCAAGACCGCGAGGTGGAGCTAATCTCAT-AAAACCGT--------TCTCAGTTCGGATT
--GTAGGCTGCAACTCGCCTACATGAAGCNGG-----AATCGCTAGTAATCGCG------------------
------------------------------------------------------------------------
----------------------------------
>Bacillus/1-1164 <unknown description>
------------------------------------------------------------------------
----------------------GATAACTCCGGGAAACCGGGGCTAATACCGGATGGTTGTTTGAACCGCAT
GGTTCAAACATAAAAGGTGGCTTCGGCTACCACTTACAGATGGACCCGCGGCGCATTAGCTAGTTGGTGAGG
TAACGGCTCACCAAGGCAACGATGCGTAGCCGACCTGAGAGGGTGATCGGCCACACTGGGACTGAGACACGG
CCCAGACTCCTACGGGAGGCAGCAGTAGGGAATCTTCCGCAATGGACGAAAGTCTGACGGAGCAACGCCGCG
TGAGTGATGAAGGTTTTCGGATCGTAAAGCTCTGTTGTTAGGGAAGAACAAGTACCGTTCGAATAG--GGCG
GTACCTTGACGGTACCTAACCAGAAAGCCACGGCTAACTACGTGCCAGCAGCCGCGGTAATACGTAGGTGGC
AAGCGTTGTCC-GGAATTATTGGGCGTAAAGGGCTCGCAGGCGGTTTCTT-AAGTCTGATGTGAAAG-CCCC
CGGCTCAA-CC-GGGGAGGGTCATTGGAAACTGGGGAACTTGAGTGCAGAAGAGGAGAGTGGAA-TTCCACG
TGTAGCGGTGAAATGCGTAGAGATGTGGAGGAACACCAGTGGCGAAGGCGACTCTCTGGTCTGTAACTGACG
CTGAGGAGCGAAA-GCGTGGGGGAGCGAA-CAGGATTAGATACCCTGGTAGTCCACGCCGT-AAACGATGAG
TGCTAAGTGTTA-GGGGGTTTCCGCCCCTTAGTGCTGCAGCTAACGCATTAAGCACTCCGCCT-GGGGAGTA
CGGTCGCAAGACTGAAACTCAAAGGAATTGACGGGGGCCCGCACAAGCGGTGGAGCATGTGG-TTTAATTCG
AAGCAACGCGAAGAA-CCTTACCAGGTCTTGACATCCT-CTGACAATCCTAGAGATA--GGACGTCCCCTTC
GGGGG-CAGAGTGACAGGTGGTGCATGGTTGTCGTCAGCTCGTGTCGTGAGATGTTGGGTTAAGTCCCGCAA
CGAGCGCAACCCTTGATCTTAGTTGCCAGCATTCA--GTTGGGCACTCTAAGGTGACTGCCGGTGACAAACC
GGAGGAAGGTGGGGATGACGTCAAATCATCATGCCCCTTATGACCTGGGCTACACACGTGCTACAATGGACA
GAACAAAGGGCAGCGAAACCGCGAGGTTAAGCCAATCCCAC-AAATCTGT--------TCTCAG--------
------------------------------------------------------------------------
------------------------------------------------------------------------
----------------------------------
>Arthrobacter/1-420 <unknown description>
------------------------------------------------------------------------
------------------------------------------------------------------------
------------------------------------------------------------------------
----------------------CGGGTAGCCGGCCTGAGAGGGTGACCGGCCACACTGGGACTGAGACACGG
CCCAGACTCCTACGGGAGGCAGCAGTGGGGAATATTGCACAATGGGCGCAAGCCTGATGCAGCGACGCCGCG
TGAGGGATGACGGCCTTCGGGTTGTAAACCTCTTTCAGTANGGAAGAA------------GCGAAA------
-----GTGACGGTACCTGCAGAAGAAGCGCCGGCTAACTACGTGCCAGCAGCCGCGGTAATACGTAGGGCGC
AAGCGTTATCC-GGAATTATTGGGCGTAAAGAGCTCGTAGGCGGTTTGTC-GCGTCTGCCGTGAAAG-TCCG
GGGCTCAACTC--CGGATCTGCGGTGGGTACGGGCAGACTANAGTGATGTANGGGAGACTGGAA-TTCCTGG
TGTAGCGGTGAAATGCGCAGATATCANGAGGAACACCGA---------------------------------
------------------------------------------------------------------------
------------------------------------------------------------------------
------------------------------------------------------------------------
------------------------------------------------------------------------
------------------------------------------------------------------------
------------------------------------------------------------------------
------------------------------------------------------------------------
------------------------------------------------------------------------
------------------------------------------------------------------------
------------------------------------------------------------------------
----------------------------------
>Paenibacillus/1-1158 <unknown description>
------------------------------------------------------------------------
-----------------------------------AACGGTAGCTAATACCGAATAATTGTTTTCTTCGCCT
GAAGGAAACTGGAAAGACGGAGCAATCTGTCACTTGGGGATGGGCCTGCGGCGCATTAGCTAGTTGGTGAGG
TAACGGCTCACCAAGGCGACGATGCGTAGCCGACCTGAGAGGGTGATCGGCCACACTGGGACTGAGACACGG
CCCAGACTCCTACGGGAGGCAGCAGTAGGGAATCTTCCGCAATGGGCGAAAGCCTGACGGAGCAATGCCGCG
TGAGTGATGAAGGTTTTCGGATCGTAAAGCTCTGTTGCCAGGGAAGAACGCTTGGGA---GAGTAACTGCTC
TCAAGGTGACGGTACCTGAGAAGAAAGCCCCGGCTAACTACGTGCCAGCAGCCGCGGTAATACGTAGGGGGC
AAGCGTTGTCCGGNAATTATTGGGCGTAAAGCGCGCGCAGGCGGTCATTT-AAGTCTGGTGTTTAAT-CCCG
GGGCTCAACCC--CGGATCG-CACTGGAAACTGGGTGACTTGAGTGCAGAAGAGGAGAGTGGAA-TTCCACG
TGTAGCGGTGAAATGCGTAGATATGTGGAGGAACACCAGTGGCGAAGGCGACTCTCTGGGCTGTAACTGACG
CTGAGGCGCGAAA-GCGT-GGGGAGCAAA-CAGGATTAGATACCCTGGTAGTCCACGCCGT-AAACGATGAG
TGCTAGGTGTTA-GGGGTTTCGATACCCTTGGTGCCGAAGTTAACACATTAAGCACTCCGCCT-GGGGAGTA
CGGTCGCAAGACTGAAACTCAAAGGAATTGACGGGGACCCGCACAAGCAGTGGAGTATGTGG-TTTAATTCG
AAGCAACGCGAAGAA-CCTTACCAGGTCTTGACATCCGAATGACCGGTGCAGAGAT---GTACCTTTTCTTC
GGAACATTCAA-GACAGGTGGTGCATGGTTGTCGTCAGCTCGTGTCGTGAGATGTTGGGTTAAGTCCCGCAA
CGAGCGCAACCCTTATATTTAGTTGCCAGCACTTCG-GGTGGGCACTCTAGATAGACTGCCGGTGACAAACC
GGAGGAAGGTGGGGATGACGTCAAATCATCATGCCCCTTATGACCTGGGCTACACACGTACTACAATGGCCG
GTACAACGGGCTGCGAAATCGCGAGATGGAGCCAATCCCAACAAAGCCGG--------TCTCAGTTCGGAT-
------------------------------------------------------------------------
------------------------------------------------------------------------
----------------------------------
>Bacillus/1-1302 <unknown description>
------------------------------------------------------------------------
--------------------------------------CGGGGCTAATACCGGATAATATTTTGAACTGCAT
GGTTCGAAATTGAAAGGCGGCTTCGGCTGTCACTTATGGATGGACCCGCGTCGCATTAGCTAGTTGGTGAGG
TAACGGCTCACCAAGGCAACGATGCGTAGCCGACCTGAGAGGGTGATCGGCCACACTGGGACTGAGACACGG
CCCAGACTCCTACGGGAGGCAGCAGTAGGGAATCTTCCGCAATGGACGAAAGTCTGACGGAGCAACGCCGCG
TGAGTGATGAAGGCTTTCGGGTCGTAAAACTCTGTTGTTAGGGAAGAACAAGTGCTAGTTGAATAA--GCTG
GCACCTTGACGGTACCTAACCAGAAAGCCACGGCTAACTACGTGCCAGCAGCCGCGGTAATACGTAGGTGGC
AAGCGTTATCC-GGAATTATTGGGCGTAAAGCGCGCGCAGGTGGTTTCTT-AAGTCTGATGTGAAAG-CCCA
CGGCTCAA-CC-GTGGAGGGTCATTGGAAACTGGGAGACTTGAGTGCAGAAGAGGAAAGTGGAA-TTCCATG
TGTAGCGGTGAAATGCGTAGAGATATGGAGGAACACCAGTGGCGAAGGCGACTTTCTGGTCTGTAACTGACA
CTGAGGCGCGAAA-GCGT-GGGGAGCAAA-CAGGATTAGATACCCTGGTAGTCCACGCCGT-AAACGATGAG
TGCTAAGTGTTA-GAGGGTTTCCGCCCTTTAGTGCTGAAGTTAACGCATTAAGCACTCCGCCT-GGGGAGTA
CGGCCGCAAGGCTGAAACTCAAAGGAATTGACGGGGGCCCGCACAAGCGGTGGAGCATGTGG-TTTAATTCG
AAGCAACGCGAAGAA-CCTTACCAGGTCTTGACATCCT-CTGAAAACCCTAGAGATA--GGGCTTCTCCTTC
GGGAG-CAGAGTGACAGGTGGTGCATGGTTGTCGTCAGCTCGTGTCGTGAGATGTTGGGTTAAGTCCCGCAA
CGAGCGCAACCCTTGATCTTAGTTGCCATCATTAA--GTTGGGCACTCTAAGGTGACTGCCGGTGACAAACC
GGAGGAAGGTGGGGATGACGTCAAATCATCATGCCCCTTATGACCTGGGCTACACACGTGCTACAATGGACG
GTACAAAGAGCTGCAAGACCGCGAGGTGGAGCTAATCTCAT-AAAACCGT--------TCTCAGTTCGGATT
--GTAGGTTGCAACTCGCCTACATGAAGTAGG-----AATCGNTAGTAATCACGGTTCAGCNAACAAGGTAG
CCGTAAGTCGTNACAAGGTAGACTTAAGTCNTGACACNGTAAGTTGTAACAAGGTAGCNGTAAGTCGTAACA
AGGTAGCCGT------------------------
>Bacillus/1-1359 <unknown description>
----------------------------CTNTGCTTCTATGACGTTAGCGGCGGACGGGTGAGTAACACGTG
GGCAACCTGCCTGTAAGACTGGGATAACTTCGGGAAACCGAAGCTAATACCGGATAGGATCTTCTCCTTCAT
GGGAGATGATTGAAAGATGGTTTCGGCTATCACTTACAGATGGGCCCGCGGTGCATTAGCTAGTTGGTGAGG
TAACGGCTCACCAAGGCAACGATGCATAGCCGACCTGAGAGGGTGATCGGCCACACTGGGACTGAGACACGG
CCCAGACTCCTACGGGAGGCAGCAGTAGGGAATCTTCCGCAATGGACGAAAGTCTGACGGAGCAACGCCGCG
TGAGTGATGAAGGCTTTCGGGTCGTAAAACTCTGTTGTTAGGGAAGAACAAGTACAA---GAGTAACTGCTT
GTACCTTGACGGTACCTAACCAGAAAGCCACGGCTAACTACGTGCCAGCAGCCGCGGTAATACGTAGGTGGC
AAGCGTTATCC-GGAATTATTGGGCGTAAAGCGCGCGCAGGCGGTTTCTT-AAGTCTGATGTGAAAG-CCCA
CGGCTCAA-CC-GTGGAGGGTCATTGGAAACTGGGGAACTTGAGTGCAGAAGAGAAAAGCGGAA-TTCCACG
TGTAGCGGTGAAATGCGTAGAGATGTGGAGGAACACCAGTGGCGAAGGCGGCTTTTTGGTCTGTAACTGACG
CTGAGGCGCGAAA-GCGT-GGGGAGCAAA-CAGGATTAGATACCCTGGTAGTCCACGCCGT-AAACGATGAG
TGCTAAGTGTTA-GAGGGTTTCCGCCCTTTAGTGCTGCAGCTAACGCATTAAGCACTCCGCCT-GGGGAGTA
CGGTCGCAAGACTGAAACTCAAAGGAATTGACGGGGGCCCGCACAAGCGGTGGAGCATGTGG-TTTAATTCG
AAGCAACGCGAAGAA-CCTTACCAGGTCTTGACATCCT-CTGACAACTCTAGAGATA-GAGCGTTCCCCTTC
GGGGGACAGAGTGACAGGTGGTGCATGGTTGTCGTCAGCTCGTGTCGTGAGATGTTGGGTTAAGTCCCGCAA
CGAGCGCAACCCTTGATCTTAGTTGCCAGCATTTA--GTTGGGCACTCTAAGGTGACTGCCGGTGACAAACC
GGAGGAAGGTGGGGATGACGTCAAATCATCATGCCCCTTATGACCTGGGCTACACACGTGCTACAATGGATG
GTACAAAGGGCTGCAAGACCGCGAGGTCAAGCCAATCCCAT-AAAACCAT--------TCTCAGTTCGGATT
--GTAGGCTGCAACTCGCCTACATGAAGCTGG-----AATCGCTAGTAATCGCGGATCAG------------
--------CATGCCGCGGTGAATACGTTCCCGGGCCTTGTACACACCGCCCGTCACACCTCGAGAGTTTGTA
ACAC------------------------------
>Bacillus/1-1303 <unknown description>
------------------------------------------------------ACGGGTGAGTAACACGTG
GGTAACCTGCCCATAAGACTGGGATAACTCCGGGAAACCGGGGCTAATACCGGATAATATTTTGAACTGCAT
GGTTCGAAATTGAAAGGCGGCTTCGGCTGTCACTTATGGATGGACCCGCGTCGCATTAGCTAGTTGGTGAGG
TAACGGCTCACCAAGGCAACGATGCGTAGCCGACCTGAGAGGGTGATCGGCCACACTGGGACTGAGACACGG
CCCAGACTCCTACGGGAGGCAGCAGTAGGGAATCTTCCGCAATGGACGAAAGTCTGACGGAGCAACGCCGCG
TGAGTGATGAAGGCTTTCGGGTCGTAAAACTCTGTTGTTAGGGAAGAACAAGTGCTAGTTGAATAA--GCTG
GCACCTTGACGGTACCTAACCAGAAAGCCACGGCTAACTACGTGCCAGCAGCCGCGGTAATACGTAGGTGGC
AAGCGTTATCC-GGAATTATTGGGCGTAAAGCGCGCGCAGGTGGTTTCTT-AAGTCTGATGTGAAAG-CCCA
CGGCTCAACCC-GTGGAGGGTCATTGGAAACTGGGAGACTTGAGTGCAGAAGAGGAAAGTGGAA-TTCCATG
TGTAGCGGTGAAATGCGTAGAGATATGGAGGAACACCAGTGGCGAAGGCGACTTTCTGGTCTGTAACTGACA
CTGAGGCGCGAAA-GCGT-GGGGAGCAAA-CAGGATTAGATACCCTGGTAGTCCACGCCGT-AAACGATGAG
TGCTAAGTGTTA-GAGGGTTTCCGCCCTTTAGTGCTGAAGTTAACGCATTAAGCACTCCGCCT-GGGGAGTA
CGGCCGCAAGGCTGAAACTCAAAGGAATTGACGGGGGCCCGCACAAGCGGTGGAGCATGTGG-TTTAATTCG
AAGCAACGCGAAGAA-CCTTACCAGGTCTTGACATCCT-CTGAAAACCCTAGAGATA--GGGCTTCTCCTTC
GGGAG-CAGAGTGACAGGTGGTGCATGGTTGTCGTCAGCTCGTGTCGTGAGATGTTGGGTTAAGTCCCGCAA
CGAGCGCAACCCTTGATCTTAGTTGCCATCATTAA--GTTGGGCACTCTAAGGTGACTGCCGGTGACAAACC
GGAGGAAGGTGGGGATGACGTCAAATCATCATGCCCCTTATGACCTGGGCTACACACGTGCTACAATGGACG
GTACAAAGAGCTGCAAGACCGCGAGGTGGAGCTAATCTCAT-AAAACCGT--------TCTCAGTTCGGATT
--GTAGGCTGCAACTCGCCTACATGAAGCTGG-----AATCGCTAGTAATCGCGGATCAG------------
--------CATGCCGCGGTGAATACGTTCCCGGGCCTTGTACACAC--------------------------
----------------------------------
>Lysinibacillus/1-1382 <unknown description>
-----------AGCGAACAGAGAAGGAGCTGTGCTCCTTTGACGTTAGCGGCGGACGGGTGAGTAACACGTG
GGCAACCTACCTTATAGTTTGGGATAACTCCGGGAAACCGGGGCTAATACCGAATAATCTGTTTCACCTCAT
GGTGAAACACTGAAAGACGGTTTCGGCTGTCGCTATAGGATGGGCCCGCGGCGCATTAGCTAGTTGGTGAGG
TAACGGCTCACCAAGGCGACGATGCGTAGCCGACCTGAGAGGGTGATCGGCCACACTGGGACTGAGACACGG
CCCAGACTCCTACGGGAGGCAGCAGTAGGGAATCTTCCACAATGGGCGAAAGCCTGATGGAGCAACGCCGCG
TGAGTGAAGAAGGATTTCGGTTCGTAAAACTCTGTTGTAAGGGAAGAACAAGTACAG---TAGTAACTGGCT
GTACCTTGACGGTACCTTATTAGAAAGCCACGGCTAACTACGTGCCAGCAGCCGCGGTAATACGTAGGTGGC
AAGCGTTGTCCGGAAATTATTGGGCGTAAAGCGCGCGCAGGTGGTTTCTT-AAGTCTGATGTGAAAG-CCCA
CGGCTCAA-CC-GTGGAGGGTCATTGGAAACTGGGAGACTTGAGTGCAGAAGAGGATAGTGGAA-TTCCAAG
TGTAGCGGTGAAATGCGTAGAGATTTGGAGGAACACCAGTGGCGAAGGCGACTATCTGGTCTGTAACTGACA
CTGAGGCGCGAAA-GCGT-GGGGAGCAAA-CAGGATTAGATACCCTGGTAGTCCACGCCGT-AAACGATGAG
TGCTAAGTGTTA-GGGGGTTTCCGCCCCTTAGTGCTGCAGCTAACGCATTAAGCACTCCGCCT-GGGGAGTA
CGGTCGCAAGACTGAAACTCAAAGGAATTGACGGGGGCCCGCACAAGCGGTGGAGCATGTGG-TTTAATTCG
AAGCAACGCGAAGAA-CCTTACCAGGTCTTGACATCCCGTTGACCACTGTAGAGATA--TGGTTTCCCCTTC
GGGGGCAACGGTGACAGGTGGTGCATGGTTGTCGTCAGCTCGTGTCGTGAGATGTTGGGTTAAGTCCCGCAA
CGAGCGCAACCCTTGATCTTAGTTGCCATCATTTA--GTTGGGCACTCTAAGGTGACTGCCGGTGACAAACC
GGAGGAAGGTGGGGATGACGTCAAATCATCATGCCCCTTATGACCTGGGCTACACACGTGCTACAATGGACG
ATACAAACGGTTGCCAACTCGCGAGAGGGAGCTAATCCGAT-AAAGTCGT--------TCTCAGTTCGGATT
--GTAGGCTGCAACTCGCCTACATGAAGCCGG-----AATCGCTAGTAATCGCGGATCAG------------
--------CATGCCGCGGTGAATACGTTCCCGGGCCTTGTACACACCGCCCGTCACACCTACGAGAGTTTGT
AACTACCCG-------------------------
>Bacillus/1-795 <unknown description>
------------------------------------------------------------------------
------------------------------------------------------------------------
------------------------------------------------------------------------
------------------------------------------------------------------------
------------------------------------------------------------------------
------------------------------------------------------------------------
------------------------------------------------------------------------
---------------------------------CGCGCAGGCGGTTCCTTNAAGTNTGATGTGAAAG-CCCC
CGGCTCAA-CC-GGGGAGGGTCATTGGAAACTGGGGAACTTGAGTGCAGAAGAGAAGAGTGGAA-TTCCACG
TGTAGCGGTGAAATGCGTAGAGATGTGGAGGAACACCAGTGGCGAAGGCGACTCTTTGGTCTGTAACTGACG
CTGAGGCGCGAAA-GCGT-GGGGAGCAAA-CAGGATTAGATACCCTGGTAGTCCACGCCGT-AAACGATGAG
TGCTAAGTGTTA-GAGGGTTTCCGCCCTTTAGTGCTGCAGCAAACGCATTAAGCACTCCGCCT-GGGGAGTA
CGGCCGCAAGGCTGAAACTCAAAGGAATTGACGGGGGCCCGCACAAGCGGTGGAGCATGTGG-TTTAATTCG
AAGCAACGCGAAGAA-CCTTACCAGGTCTTGACATCCC-CTGACAACCCTAGAGATA-GGGCGTTCCCCTTC
GGGGGACAGGGTGACAGGTGGTGCATGGTTGTCGTCAGCTCGTGTCGTGAGATGTTGGGTTAAGTCCCGCAA
CGAGCGCAACCCTTGATCTTAGTTGCCAGCATTCA--GTTGGGCACTCTAAGGTGACTGCCGGTGACAAACC
GGAGGAAGGTGGGGATGACGTCAAATCATCATGCCCCTTATGACCTGGGCTACACACGTGCTACAATGGATG
GTACAAAGGGCTGCAAAACCGCGAGGTTAAGCGAATCCCAT-AAAACCAT--------TCTCAGTTCGGATT
--GCAGGCTGCAACTCGCCTGCATGAAGCCGG-----AATCGCTAGTAATCGCGGATCAG------------
--------CATGCCGC--------------------------------------------------------
----------------------------------
>Bacillus/1-1388 <unknown description>
----------------AGCGGACTTAAAAAGCTTGCTTTTTAAGTTAGCGGCGGACGGGTGAGTAACACGTG
GGCAACCTGCCTGTAAGACTGGGATAACTTCGGGAAACCGGAGCTAATACCGGATAATCCTTTTCTACTCAT
GTAGAAAAGCTGAAAGACGGTTTACGCTGTCACTTACAGATGGGCCCGCGGCGCATTAGCTAGTTGGTGAGG
TAACGGCTCACCAAGGCGACGATGCGTAGCCGACCTGAGAGGGTGATCGGCCACACTGGGACTGAGACACGG
CCCAGACTCCTACGGGAGGCAGCAGTAGGGAATCTTCCGCAATGGACGAAAGTCTGACGGAGCAACGCCGCG
TGAGTGATGAAGGTTTTCGGATCGTAAAACTCTGTTGTTAGGGAAGAACAAGTACGA---GAGTAACTGCTC
GTACCTTGACGGTACCTAACCAGAAAGCCACGGCTAACTACGTGCCAGCAGCCGCGGTAATACGTAGGTGGC
AAGCGTTGTCC-GGAATTATTGGGCGTAAAGCGCGCGCAGGCGGTCCTTT-AAGTCTGATGTGAAAG-CCCA
CGGCTCAA-CC-GTGGAGGGTCATTGGAAACTGGGGGACTTGAGTGCAGAAGAGAAGAGTGGAA-TTCCACG
TGTAGCGGTGAAATGCGTAGAGATGTGGAGGAACACCAGTGGCGAAGGCGACTCTTTGGTCTGTAACTGACG
CTGAGGCGCGAAA-GCGT-GGGGAGCAAA-CAGGATTAGATACCCTGGTAGTCCACGCCGT-AAACGATGAG
TGCTAAGTGTTA-GAGGGTTTCCGCCCTTTAGTGCTGCAGCAAACGCATTAAGCACTCCGCCT-GGGGAGTA
CGGCCGCAAGGCTGAAACTCAAAGGAATTGACGGGGGCCCGCACAAGCGGTGGAGCATGTGG-TTTAATTCG
AAGCAACGCGAAGAA-CCTTACCAGGTCTTGACATCTC-CTGACAATCCTAGAGATA-GGACGTTCCCCTTC
GGGGGACAGGATGACAGGTGGTGCATGGTTGTCGTCAGCTCGTGTCGTGAGATGTTGGGTTAAGTCCCGCAA
CGAGCGCAACCCTTGATCTTAGTTGCCAGCATTTA--GTTGGGCACTCTAAGGTGACTGCCGGTGACAAACC
GGAGGAAGGTGGGGATGACGTCAAATCATCATGCCCCTTATGACCTGGGCTACACACGTGCTACAATGGATG
GTACAAAGGGCAGCAAAACCGCGAGGTCGAGCCAATCCCAT-AAAACCAT--------TCTCAGTTCGGATT
--GTAGGCTGCAACTCGCCTACATGAAGCTGG-----AATCGCTAGTAATCGCGGATCAG------------
--------CATGCCGCGGTGAATACGTTCCCGGGCCTTGTACACACCGCCCGTCACACCACGAGAGTTTGTA
ACACCCGAAGTACGGTGGGGT-------------
>Bacillus/1-1367 <unknown description>
------------------GGATTGAGAGCTTGACTCTCAAGAAGTTAGCGGCGGACGGGTGAGTAACACGTG
GGTAACCTGCCCATAAGACTGGGATAACTCCGGGAAACCGGGGCTAATACCGGATAACATTTTGAACTGCAT
GGTTCGAAATTGAAAGGCGGCTTCGGCTGTCACTTATGGATGGACCCGCGTCGCATTAGCTAGTTGGTGAGG
TAACGGCTCACCAAGGCAACGATGCGTAGCCGACCTGAGAGGGTGATCGGCCACACTGGGACTGAGACACGG
CCCAGACTCCTACGGGAGGCAGCAGTAGGGAATCTTCCGCAATGGACGAAAGTCTGACGGAGCAACGCCGCG
TGAGTGATGAAGGCTTTCGGGTCGTAAAACTCTGTTGTTAGGGAAGAACAAGTGCTAGTTGAATAA--GCTG
GCACCTTGACGGTACCTAACCAGAAAGCCACGGCTAACTACGTGCCAGCAGCCGCGGTAATACGTAGGTGGC
AAGCGTTATCC-GGAATTATTGGGCGTAAAGCGCGCGCAGGTGGTTTCTT-AAGTCTGATGTGAAAG-CCCA
CGGCTCAA-CC-GTGGAGGGTCATTGGAAACTGGGAGACTTGAGTGCAGAAGAGGAAAGTGGAA-TTCCATG
TGTAGCGGTGAAATGCGTAGAGATATGGAGGAACACCAGTGGCGAAGGCGACTTTCTGGTCTGTAACTGACA
CTGAGGCGCGAAA-GCGT-GGGGAGCAAA-CAGGATTAGATACCCTGGTAGTCCACGCCGT-AAACGATGAG
TGCTAAGTGTTA-GAGGGTTTCCGCCCTTTAGTGCTGAAGTTAACGCATTAAGCACTCCGCCT-GGGGAGTA
CGGCCGCAAGGCTGAAACTCAAAGGAATTGACGGGGGCCCGCACAAGCGGTGGAGCATGTGG-TTTAATTCG
AAGCAACGCGAAGAA-CCTTACCAGGTCTTGACATCCT-CTGAAAACCCTAGAGATA--GGGCTTCTCCTTC
GGGAG-CAGAGTGACAGGTGGTGCATGGTTGTCGTCAGCTCGTGTCGTGAGATGTTGGGTTAAGTCCCGCAA
CGAGCGCAACCCTTGATCTTAGTTGCCATCATTAA--GTTGGGCACTCTAAGGTGACTGCCGGTGACAAACC
GGAGGAAGGTGGGGATGACGTCAAATCATCATGCCCCTTATGACCTGGGCTACACACGTGCTACAATGGACG
GTACAAAGAGCTGCAAGACCGCGAGGTGGAGCTAATCTCAT-AAAACCGT--------TCTCAGTTCGGATT
--GTAGGCTGCAACTCGCCTACATGAAGCTGG-----AATCGCTAGTAATCGCGGATCAG------------
--------CATGCCGCGGTGAATACGTTCCCGGGCCTTGTACACACCGCCCGTCACACCACGAGAGTTTGTA
ACA-------------------------------
>Paenibacillus/1-1261 <unknown description>
------------------------------------------------------------------------
-GCAACCTGCCCTCAAGCTTGGGACAACTACCGGAAACGGTAGCTAATACCGAATACTTGTTTTCTTCGCCT
GAAGGAAACTGGAAAGACGGAGCAATCTGTCACTTGGGGATGGGCCTGCGGCGCATTAGCTAGTTGGTGAGG
TAACGGCTCACCAAGGCGACGATGCGTAGCCGACCTGAGAGGGTGATCGGCCACACTGGGACTGAGACACGG
CCCAGACTCCTACGGGAGGCAGCAGTAGGGAATCTTCCGCAATGGGCGAAAGCCTGACGGAGCAATGCCGCG
TGAGTGATGAAGGTTTTCGGATCGTAAAGCTCTGTTGCCAGGGAAGAACGCTTGGGA---GAGTAACTGCTC
TCAAGGTGACGGTACCTGAGAAGAAAGCCCCGGCTAACTACGTGCCAGCAGCCGCGGTAATACGTAGGGGGC
AAGCGTTGTCC-GGAAWTATTGGGCGTAAAGCGCGCGCAGGCGGTCATGT-AAGTCTGGTGTTTAAT-CCCG
GGGCTCAACCC--CGGATCG-CACTGGAAACTGTGTGACTTGAGTGCAGAAGAGGAGAGTGGAA-TTCCACG
TGTAGCGGTGAAATGCGTAGAGATGTGGAGGAACACCAGTGGCGAAGGCGACTCTCTGGGCTGTAACTGACG
CTGAGGCGCGAAANGCGT-GGGGAGCAAANCAGGATTAGATACCCTGGTAGTCCACGCCGTAAAACGATGAG
TGCTAGGTGTTA-GGGGTTTCGATACCCTTGGTGCCGAAGTTAACACATTAAGCACTCCGCCT-GGGGAGTA
CGGTCGCAAGACTGAAACTCAAAGGAATTGACGGGGACCCGCACAAGCAGTGGAGTATGTGG-TTTAATTCG
AAGCAACGCGAAGAA-CCTTACCAGGTCTTGACATCCAACTAACGAGGC-AGAGATGCGTTAGGTGCCCTTC
GGGGAAAGTTGAGACAGGTGGTGCATGGTTGTCGTCAGCTCGTGTCGTGAGATGTTGGGTTAAGTCCCGCAA
CGAGCGCAACCCTTATATTTAGTTGCCAGCACTTCG-GGTGGGCACTCTAGATAGACTGCCGGTGACAAACC
GGAGGAAGGTGGGGATGACGTCAAATCATCATGCCCCTTATGACCTGGGCTACACACGTACTACAATGGCCG
GTACAACGGGCTGCGAAATCGCGAGATGGAGCCAATCCCAACAAAGCCGG--------TCTCAGTTCGGATT
--GCAGGCTGCAACTCGCCTGCATGAAGTCGG-----AATTGCTAGTAATCGCGGATCAG------------
--------CATGCCGCGG------------------------------------------------------
----------------------------------
>Bacillus/1-1288 <unknown description>
------------------------------------------------------------------CACGTG
GGTAACCTGCCCATAAGACTGGGATAACTCCGGGAAACCGGGGCTAATACCGGATAACATTTTGAACTGCAT
GGTTCGAAATTGAAAGGCGGCTTCGGCTGTCACTTATGGATGGACCCGCGTCGCATTAGCTAGTTGGTGAGG
TAACGGCTCACCAAGGCAACGATGCGTAGCCGACCTGAGAGGGTGATCGGCCACACTGGGACTGAGACACGG
CCCAGACTCCTACGGGAGGCAGCAGTAGGGAATCTTCCGCAATGGACGAAAGTCTGACGGAGCAACGCCGCG
TGAGTGATGAAGGCTTTCGGGTCGTAAAACTCTGTTGTTAGGGAAGAACAAGTGCTAGTTGAATAA--GCTG
GCACCTTGACGGTACCTAACCAGAAAGCCACGGCTAACTACGTGCCAGCAGCCGCGGTAATACGTAGGTGGC
AAGCGTTATCC-GGAATTATTGGGCGTAAAGCGCGCGCAGGTGGTTTCTT-AAGTCTGATGTGAAAG-CCCA
CGGCTCAA-CC-GTGGAGGGTCATTGGAAACTGGGAGACTTGAGTGCAGAAGAGGAAAGTGGAA-TTCCATG
TGTAGCGGTGAAATGCGTAGAGATATGGAGGAACACCAGTGGCGAAGGCGACTTTCTGGTCTGTAACTGACA
CTGAGGCGCGAAA-GCGT-GGGGAGCAAA-CAGGATTAGATACCCTGGTAGTCCACGCCGT-AAACGATGAG
TGCTAAGTGTTA-GAGGGTTTCCGCCCTTTAGTGCTGAAGTTAACGCATTAAGCACTCCGCCT-GGGGAGTA
CGGCCGCAAGGCTGAAACTCAAAGGAATTGACGGGGGCCCGCACAAGCGGTGGAGCATGTGG-TTTAATTCG
AAGCAACGCGAAGAA-CCTTACCAGGTCTTGACATCCT-CTGAAAACCCTAGAGATA--GGGCTTCTCCTTC
GGGAG-CAGAGTGACAGGTGGTGCATGGTTGTCGTCAGCTCGTGTCGTGAGATGTTGGGTTAAGTCCCGCAA
CGAGCGCAACCCTTGATCTTAGTTGCCATCATTAA--GTTGGGCACTCTAAGGTGACTGCCGGTGACAAACC
GGAGGAAGGTGGGGATGACGTCAAATCATCATGCCCCTTATGACCTGGGCTACACACGTGCTACAATGGACG
GTACAAAGAGCTGCAAGACCGCGAGGTGGAGCTAATCTCAT-AAAACCGT--------TCTCAGTTCGGATT
--GTAGGCTGCAACTCGCCTACATGAAGCTGG-----AATCGCTAGTAATCGCGGATCAG------------
--------CATGCCGCGGTGAATACGTTCCCGGGCCTTGTACAC----------------------------
----------------------------------
>Bacillus/1-1143 <unknown description>
------------------------------------------------------------------------
------------------------------------------GCTAATACCGGATAGGATCTTCTCCTTCAT
GGGAGATGATTGAAAGATGGTTTCGGCTATCACTTACAGATGGGCCCGCGGTGCATTAGCTAGTTGGTGAGG
TAACGGCTCACCAAGGCAACGATGCATAGCCGACCTGAGAGGGTGATCGGCCACACTGGGACTGAGACACGG
CCCAGACTCCTACGGGAGGCAGCAGTAGGGAATCTTCCGCAATGGACGAAAGTCTGACGGAGCAACGCCGCG
TGAGTGATGAAGGCTTTCGGGTCGTAAAACTCTGTTGTTAGGGAAGAACAAGTACGA---GAGTAACTGCTC
GTACCTTGACGGTACCTAACCAGAAAGCCACGGCTAACTACGTGCCAGCAGCCGCGGTAATACGTAGGTGGC
AAGCGTTATCC-GGAATTATTGGGCGTAAAGCGCGCGCAGGCGGTTTCTT-AAGTCTGATGTGAAAG-CCCA
CGGCTCAA-CC-GTGGAGGGTCATTGGAAACTGGGGAACTTGAGTGCAGAAGAGAAAAGCGGAA-TTCCACG
TGTAGCGGTGAAATGCGTAGAGATGTGGAGGAACACCAGTGGCGAAGGCGGCTTTTTGGTCTGTAACTGACG
CTGAGGCGCGAAA-GCGT-GGGGAGCAAA-CAGGATTAGATACCCTGGTAGTCCACGCCGT-AAACGATGAG
TGCTAAGTGTTA-GAGGGTTTCCGCCCTTTAGTGCTGCAGCTAACGCATTAAGCACTCCGCCT-GGGGAGTA
CGGTCGCAAGACTGAAACTCAAAGGAATTGACGGGGGCCCGCACAAGCGGTGGAGCATGTGG-TTTAATTCG
AAGCAACGCGAAGAA-CCTTACCAGGTCTTGACATCCT-CTGACAACTCTAGAGATA-GAGCGTTCCCCTTC
GGGGGACAGAGTGACAGGTGGTGCATGGTTGTCGTCAGCTCGTGTCGTGAGATGTTGGGTTAAGTCCCGCAA
CGAGCGCAACCCTTGATCTTAGTTGCCAGCATTTA--GTTGGGCACTCTAAGGTGACTGCCGGTGACAAACC
GGAGGAAGGTGGGGATGACGTCAAATCATCATGCCCCTTATGACCTGGGCTACACACGTGCTACAATGGATG
GTACAAAGGGCTGCAAGACCGCGAGGTCAAGCCAATCCCAT-AAAACCAT--------TCTCA---------
------------------------------------------------------------------------
------------------------------------------------------------------------
----------------------------------
>Bacillus/1-432 <unknown description>
------------------------------------------------------------------------
------------------------------------------------------------------------
------------------------------------------------------------------------
------------------------------------------------------------------------
------------------------------------------------------------------------
------------------------------------------------------------------------
------------------------------------------------------------------------
------------------------------------------------------------------------
------------------------------------------------------------------------
------------------------------------------------------------------------
------------------------------------------------------------------------
------------------------------------------------------------------------
--------------------AAAGGAATTGACGGGGGCCCGCACAAGCGGTGGAGCATGTGG-TTTAATTNG
AAGCAACGCGAAGAA-CCTTACCAGGTCTTGACATCTT-NTGACACTCCTAGAGATA-GGACTTTCCCCTTC
GGGGGACAGAGTGACAGGTGGTGCATGGTGGTCGTCAGCTCGTGTCGTGAGATGTTGGGTTAAGTCCCGCAA
CGAGCGCAACCCTTGATNTTAGTTGCCAGCATTCA--GTTGGGCACTNTAAGGTGACTGCCGGTGACAAACC
GGAGGAAGGTGGGGATGACGTCAAATCATCATGCCCCTTATGACCTGGGCTACACACGTGCTACAATGGATG
GTACAAAGGGCAGCAAAGCCGCGAGGCCTAGCCAATCCCAT-AAAACCAT--------TCTCAGTTCGGATT
--GTAGGCTGCAATTCGCCTACATGAAGCCGG-----AATCG------------------------------
------------------------------------------------------------------------
----------------------------------
>Bacillus/1-1281 <unknown description>
-------------------------------------------------------------------ACGTG
GGCAACCTGCCTGTAAGACTGGGATAACACCGGGAAACCGGTGCTAATACCGGATAATCCTTTTCCTCTCAT
GAGGAAAAGCTGAAAGTCGGTTTCGGCTGACACTTACAGATGGGCCCGCGGCGCATTAGCTAGTTGGTGAGG
TAACGGCTCACCAAGGCGACGATGCGTAGCCGACCTGAGAGGGTGATCGGCCACACTGGGACTGAGACACGG
CCCAGACTCCTACGGGAGGCAGCAGTAGGGAATCTTCCACAATGGACGAAAGTCTGATGGAGCAACGCCGCG
TGAGCGATGAAGGCCTTCGGGTCGTAAAGCTCTGTTGTTAGGGAAGAACAAGTACCG---GAGTAACTGCCG
GTACCTTGACGGTACCTAACCAGAAAGCCACGGCTAACTACGTGCCAGCAGCCGCGGTAATACGTAGGTGGC
AAGCGTTGTCC-GGAATTATTGGGCGTAAAGCGCGCGCAGGCGGTCCTTT-AAGTCTGATGTGAAAG-CCCA
CGGCTCAA-CC-GTGGAGGGTCATTGGAAACTGGGGGACTTGAGTGCAGAAGAGGAAAGCGGAA-TTCCACG
TGTAGCGGTGAAATGCGTAGAGATGTGGAGGAACACCAGTGGCGAAGGCGGCTTTCTGGTCTGTAACTGACG
CTGAGGCGCGAAA-GCGT-GGGGAGCAAA-CAGGATTAGATACCCTGGTAGTCCACGCCGT-AAACGATGAG
TGCTAAGTGTTA-GAGGGTTTCCGCCCTTTAGTGCTGCAGCTAACGCATTAAGCACTCCGCCT-GGGGAGTA
CGGCCGCAAGGCTGAAACTCAAAGGAATTGACGGGGGCCCGCACAAGCGGTGGAGCATGTGG-TTTAATTCG
AAGCAACGCGAAGAA-CCTTACCAGGTCTTGACATCCT-CTGACACTCCTAGAGATA-GGATTTTCCCCTTC
GGGGGACAGAGTGACAGGTGGTGCATGGTTGTCGTCAGCTCGTGTCGTGAGATGTTGGGTTAAGTCCCGCAA
CGAGCGCAACCCTTGATCTTAGTTGCCAGCATTCA--GTTGGGCACTCTAAGGTGACTGCCGGTGACAAACC
GGAGGAAGGTGGGGATGACGTCAAATCATCATGCCCCTTATGACCTGGGCTACACACGTGCTACAATGGATG
GTACAAAGGGCTGCAAGACCGCGAGGTTTAGCCAATCCCAT-AAAACCAT--------TCTCAGTTCGGATT
--GCAGGCTGCAACTCGCCTGCATGAAGCCGG-----AATCGCTAGTAATCGCGGATCAG------------
--------CATGCCGCGGTGAATACGTTCCCGGGCCT-----------------------------------
----------------------------------
>Bacillus/1-1354 <unknown description>
--------------------------------ATTTTGAAGATCAGGCGGCGGACAGGGTGAGTAACACGTG
GGCAACCTGCCTGTAAGACTGGGATAACTTCGGGAAACCGGAGCTAATACCGGATAATCCTTTCCCTCACAT
GAGGGAAAGCTGAAAGACGGTTTCGGCTGTCACTTACAGATGGGCCCGCGGCGCATTAGCTAGTTGGTGAGG
TAACGGCTCACCAAGGCAACGATGCGTAGCCGACCTGAGAGGGTGATCGGCCACACTGGGACTGAGACACGG
CCCAGACTCCTACGGGAGGCAGCAGTAGGGAATCTTCCGCAATGGACGAAAGTCTGACGGAGCAACGCCGCG
TGAGCGATGAAGGCCTTCGGGTCGTAAAGCTCTGTTGTCAGAGAAGAACAAGTACCG---GAGTAACTGCCG
GTACCTTGACGGTACCTGACCAGAAAGCCACGGCTAACTACGTGCCAGCAGCCGCGGTAATACGTAGGTGGC
AAGCGTTGTCC-GGAATTATTGGGCGTAAAGCGCGCGCAGGCGGTTCCTT-AAGTCTGATGTGAAAG-CCCC
CGGCTCAA-CC-GGGGAGGGTCATTGGAAACTGGGGAACTTGAGTGCAGAAGAGGAGAGCGGAA-TTCCACG
TGTAGCGGTGAAATGCGTAGAGATGTGGAGGAACACCAGTGGCGAAGGCGGCTCTCTGGTCTGTAACTGACG
CTGAGGCGCGAAA-GCGT-GGGGAGCGAA-CAGGATTAGATACCCTGGTAGTCCACGCCGT-AAACGATGAG
TGCTAAGTGTTA-GAGGGTTTCCGCCCTTTAGTGCTGCAGCAAACGCATTAAGCACTCCGCCT-GGGGAGTA
CGGCCGCAAGGCTGAAACTCAAAGGAATTGACGGGGGCCCGCACAAGCGGTGGAGCATGTGG-TTTAATTCG
AAGCAACGCGAAGAA-CCTTACCAGGTCTTGACATCCT-CTGACAACCCTAGAGATA-GGGCTTTCCCCTTC
GGGGGACAGAGTGACAGGTGGTGCATGGTTGTCGTCAGCTCGTGTCGTGAGATGTTGGGTTAAGTCCCGCAA
CGAGCGCAACCCTTGATCTTAGTTGCCAGCATTAA--GTTGGGCACTCTAAGGTGACTGCCGGTGACAAACC
GGAGGAAGGTGGGGATGACGTCAAATCATCATGCCCCTTATGACCTGGGCTACACACGTGCTACAATGGATG
GAACAAAGGGCAGCGAAGCCGCGAGGTGAAGCCAATCCCAT-AAAACCAT--------TCTCAGTTCGGATT
--GCAGGCTGCAACTCGCCTGCATGAAGCCGG-----AATCGCTAGTAATCGCGGATCAG------------
--------CATGCCGCGGTGAATACGTTCCCGGGCCTTGTACACTCCGCCCGTCACACCTACGAGAGTTTGT
AAC-------------------------------
>Arthrobacter/1-988 <unknown description>
------------------------------------------------------------------------
------------------------------------------------------------------------
---------------------------TTGTGGTTTTGGATGGACTCGCGGCCTATCAGCTTGTTGGTGAGG
TAATGGCTCACCAAGGCGACGACGGGTAGCCGGCCTGAGAGGGTGACCGGCCACACTGGGACTGAGACACGG
CCCAGACTCCTACGGGAGGCAGCAGTGGGGAATATTGCACAATGGGCGAAAGCCTGATGCAGCGACGCCGCG
TGAGGGATGACGGCCTTCGGGTTGTAAACCTCTTTCAGTAGGGAAGAA------------GCGAAA------
-----GTGACGGTACCTGCAGAAGAAGCGCCGGCTAACTACGTGCCAGCAGCCGCGGTAATACGTAGGGCGC
AAGCGTTATCC-GGAATTATTGGGCGTAAAGAGCTCGTAGGCGGTTTGTC-GCGTCTGCCGTGAAAG-TCCG
GGGCTCAACTC--CGGATCTGCGGTGGGTACGGGCAGACTAGAGTGATGTAGGGGAGACTGGAA-TTCCTGG
TGTAGCGGTGAAATGCGCAGATATCAGGAGGAACACCGATGGCGAAGGCAGGTCTCTGGGCATTAACTGACG
CTGAGGAGCGAAA-GCAT-GGGGAGCGAA-CAGGATTAGATACCCTGGTAGTCCATGCCGT-AAACGTTGGG
CACTAGGTGTGGGGGACATTCCACGTTTTCCGCGCCGTAGCTAACGCATTAAGTGCCCCGCCT-GGGGAGTA
CGGCCGCAAGGCTAAAACTCAAAGGAATTGACGGGGGCCCGCACAAGCGGCGGAGCATGCGG-ATTAATTCG
ATGCAACGCGAAGAA-CCTTACCAAGGCTTGACATGAACCGGAAACACCTGGAAACA--GGTGCCCCGCTTG
CGG---TCGGTTTACAGGTGGTGCATGGTTGTCGTCAGCTCGTGTCGTGAGATGTTGGGTTAAGTCCCGCAA
CGAGCGCAACCCTCGTTCTATGTTGCCAGCGCGTTATGGCGGGGACTCATAGGAGACTGCCGGGGTCAACTC
GGAGGAAGGTGGGGACGACGTCAAATCATCATGCCCCTTATGTCTTGG------------------------
------------------------------------------------------------------------
------------------------------------------------------------------------
------------------------------------------------------------------------
----------------------------------
>Arthrobacter/1-1206 <unknown description>
------------------------------------------------------------------------
-----------CTTAACTCTGGGATAAGCCTGGGAAACTGGGTCTAATACCGGATATGACTCCTCATCGCAT
GGTGGGGGGTGGAAAGCTTTATTG------TGGTTTTGGATGGACTCGCGGCCTATCAGCTTGTTGGTGAGG
TAATGGCTCACCAAGGCGACGACGGGTAGCCGGCCTGAGAGGGTGACCGGCCACACTGGGACTGAGACACGG
CCCAGACTCCTACGGGAGGCAGCAGTGGGGAATATTGCACAATGGGCGAAAGCCTGATGCAGCGACGCCGCG
TGAGGGATGACGGCCTTCGGGTTGTAAACCTCTTTCAGTAGGGAAGAA------------GCGAAA------
-----GTGACGGTACCTGCAGAAGAAGCGCCGGCTAACTACGTGCCAGCAGCCGCGGTAATACGTAGGGCGC
AAGCGTTATCC-GGAATTATTGGGCGTAAAGAGCTCGTAGGCGGTTTGTC-GCGTCTGCCGTGAAAG-TCCG
GGGCTCAACTC--CGGATCTGCGGTGGGTACGGGCAGACTAGAGTGATGTAGGGGAGACTGGAA-TTCCTGG
TGTAGCGGTGAAATGCGCAGATATCAGGAGGAACACCGATGGCGAAGGCAGGTCTCTGGGCATTAACTGACG
CTGAGGAGCGAAA-GCAT-GGGGAGCGAA-CAGGATTAGATACCCTGGTAGTCCATGCCGT-AAACGTTGGG
CACTAGGTGTGGGGGACATTCCACGTTTTCCGCGCCGTAGCTAACGCATTAAGTGCCCCGCCT-GGGGAGTA
CGGCCGCAAGGCTAAAACTCAAAGGAATTGACGGGGGCCCGCACAAGCGGCGGAGCATGCGG-ATTAATTCG
ATGCAACGCGAAGAA-CCTTACCAAGGCTTGACATGAACCGGAAACACCTGGAAACA--GGTGCCCCGCTTG
CGG---TCGGTTTACAGGTGGTGCATGGTTGTCGTCAGCTCGTGTCGTGAGATGTTGGGTTAAGTCCCGCAA
CGAGCGCAACCCTCGTTCTATGTTGCCAGCGCGTTATGGCGGGGACTCATAGGAGACTGCCGGGGTCAACTC
GGAGGAAGGTGGGGACGACGTCAAATCATCATGCCCCTTATGTCTTGGGCTTCACGCATGCTACAATGGCCG
GTACAAAGGGTTGCGATACTGTGAGGTGGAGCTAATCCCAA-AAAGCCGG--------TCTCAGTTCGGATT
--GGGGTCTGCAACTCGACCCCATGAAGTCGG-----AGTCGCTAGTAATCGCAGA----------------
------------------------------------------------------------------------
----------------------------------
>Bacillus/1-1224 <unknown description>
------------------------------------------------------------------------
-----------------ACTGGGATAACTCCGGGAAACCGGGGCTAATACCGGATAACTCATTTCCTCGCAT
GAGGAAATGTTGAAAGGTGGCTTCGGCTATCACTTACAGATGGACCCGCGGCGCATTAGCTAGTTGGTGAGG
TAACGGCTCACCAAGGCAACGATGCGTAGCCGACCTGAGAGGGTGATCGGCCACACTGGGACTGAGACACGG
CCCAGACTCCTACGGGAGGCAGCAGTAGGGAATCTTCCGCAATGGACGAAAGTCTGACGGAGCAACGCCGCG
TGAGTGATGAAGGTTTTCGGATCGTAAAGCTCTGTTGTTAGGGAAGAACAAGTGCCGTTCGAATAG--GGCG
GCACCTTGACGGTACCTAACCAGAAAGCCACGGCTAACTACGTGCCAGCAGCCGCGGTAATACGTAGGTGGC
AAGCGTTGTCCGGGAATTATTGGGCGTAAAGCGCGCGCAGGTGGTTCCTT-AAGTCTGATGTGAAAG-CCCA
CGGCTCAA-CC-GTGGAGGGTCATTGGAAACTGGGGAACTTGAGTGCAGAAGAGGAAAGTGGAA-TTCCAAG
TGTAGCGGTGAAATGCGTAGATATTTGGAGGAACACCAGTGGCGAAGGCGACTTTCTGGTCTGTAACTGACA
CTGAGGCGCGAAA-GCGT-GGGGAGCAAA-CAGGATTAGATACCCTGGTAGTCCACGCCGT-AAACGATGAG
TGCTAAGTGTTA-GGGGGTTTCCGCCCCTTAGTGCTGCAGCTAACGCATTAAGCACTCCGCCT-GGGGAGTA
CGGTCGCAAGACTGAAACTCAAAGGAATTGACGGGGGCCCGCACAAGCGGTGGAGCATGTGG-TTTAATTCG
AAGCAACGCGAAGAA-CCTTACCAGGTCTTGACATCCT-CTGACAACCCTAGAGATA-GGGCTTTCCCCTTC
GGGGGACAGAGTGACAGGTGGTGCATGGTTGTCGTCAGCTCGTGTCGTGAGATGTTGGGTTAAGTCCCGCAA
CGAGCGCAACCCTTGATCTTAGTTGCCAGCATTCA--GTTGGGCACTCTAAGATGACTGCCGGTGACAAACC
GGAGGAAGGTGGGGATGACGTCAAATCATCATGCCCCTTATGACCTGGGCTACACACGTGCTACAATGGACG
GTACAAAGGGCAGCAAGACCGCGAGGTTTAGCCAATCCCAT-AAAACCGT--------TCTCAGTTCGGATT
--GTAGGCTGCAACTCGCCTACATGAAGCTGG-----AATCGCTAGTAATCG--------------------
------------------------------------------------------------------------
----------------------------------
>Arthrobacter/1-1251 <unknown description>
------------------------------------------------------------------------
-----CCTGCCCTTAACTCTGGGATAAGCCTGGGAAACTGGGTCTAATACCGGATATGACTCCTCATCGCAT
GGTGGGGGGTGGAAAGCTTTTTTG------TGGTTTTGGATGGACTCGCGGCCTATCAGCTTGTTGGTGAGG
TAATGGCTCACCAAGGCGACGACGGGTAGCCGGCCTGAGAGGGTGACCGGCCACACTGGGACTGAGACACGG
CCCAGACTCCTACGGGAGGCAGCAGTGGGGAATATTGCACAATGGGCGCAAGCCTGATGCAGCGACGCCGCG
TGAGGGATGACGGCCTTCGGGTTGTAAACCTCTTTCAGTAGGGAAGAA------------GCGAAA------
-----GTGACGGTACCTGCAGAAGAAGCGCCGGCTAACTACGTGCCAGCAGCCGCGGTAATACGTAGGGCGC
AAGCGTTATCCNGGAATTATTGGGCGTAAAGAGCTCGTAGGCGGTTTGTC-GCGTCTGCCGTGAAAG-TCCG
GGGCTCAACTC--CGGATCTGCGGTGGGTACGGGCAGACTAGAGTGATGTAGGGGAGACTGGAA-TTCCTGG
TGTAGCGGTGAAATGCGCAGATATCAGGAGGAACACCGATGGCGAAGGCAGGTCTCTGGGCATTAACTGACG
CTGAGGAGCGAAA-GCAT-GGGGAGCGAA-CAGGATTAGATACCCTGGTAGTCCATGCCGT-AAACGTTGGG
CACTAGGTGTGGGGGACATTCCACGTTTTCCGCGCCGTAGCTAACGCATTAAGTGCCCCGCCT-GGGGAGTA
CGGCCGCAAGGCTAAAACTCAAAGGAATTGACGGGGGCCCGCACAAGCGGCGGAGCATGCGG-ATTAATTCG
ATGCAACGCGAAGAA-CCTTACCAAGGCTTGACATGGGCCGGACCGGGCTGGAAACA--GTCCTTCCCCTTT
GGGG--CCGGTTCACAGGTGGTGCATGGTTGTCGTCAGCTCGTGTCGTGAGATGTTGGGTTAAGTCCCGCAA
CGAGCGCAACCCTCGTTCCATGTTGCCAGCGCGTAATGGCGGGGACTCATGGGAGACTGCCGGGGTCAACTC
GGAGGAAGGTGGGGACGACGTCAAATCATCATGCCCCTTATGTCTTGGGCTTCACGCATGCTACAATGGCCG
GTACAAAGGGTTGCGATACTGTGAGGTGGAGCTAATCCCAA-AAAGCCGG--------TCTCAGTTCGGATT
--GGGGTCTGCAACTCGACCCCATGAAGTCGG-----AGTCGCTAGTAATCGCAGATCAGC-----------
--------AACGCTGCGGTGAATACGTTCCCGGGCCTTGT--------------------------------
----------------------------------
>Bacillus/1-1388 <unknown description>
---------------------AGATGGGAGCTTGCTCCCTGATGTTAGCGGCGGACGGGTGAGTAACACGTG
GGTAACCTGCCTGTAAGACTGGGATAACTCCGGGAAACCGGGGCTAATACCGGATGGTTGTCTGAACCGCAT
GGTTCAGACATAAAAGGTGGCTTCGGCTACCACTTACAGATGGACCCGCGGCGCATTAGCTAGTTGGTGAGG
TAACGGCTCACCAAGGCGACGATGCGTAGCCGACCTGAGAGGGTGATCGGCCACACTGGGACTGAGACACGG
CCCAGACTCCTACGGGAGGCAGCAGTAGGGAATCTTCCGCAATGGACGAAAGTCTGACGGAGCAACGCCGCG
TGAGTGATGAAGGTTTTCGGATCGTAAAGCTCTGTTGTTAGGGAAGAACAAGTGCCGTTCAAATAG--GGCG
GCACCTTGACGGTACCTAACCAGAAAGCCACGGCTAACTACGTGCCAGCAGCCGCGGTAATACGTAGGTGGC
AAGCGTTGTCC-GGAATTATTGGGCGTAAAGGGCTCGCAGGCGGTTTCTT-AAGTCTGATGTGAAAG-CCCC
CGGCTCAA-CC-GGGGAGGGTCATTGGAAACTGGGGAACTTGAGTGCAGAAGAGGAGAGTGGAA-TTCCACG
TGTAGCGGTGAAATGCGTAGAGATGTGGAGGAACACCAGTGGCGAAGGCGACTCTCTGGTCTGTAACTGACG
CTGAGGAGCGAAA-GCGT-GGGGAGCGAA-CAGGATTAGATACCCTGGTAGTCCACGCCGT-AAACGATGAG
TGCTAAGTGTTA-GGGGGTTTCCGCCCCTTAGTGCTGCAGCTAACGCATTAAGCACTCCGCCT-GGGGAGTA
CGGTCGCAAGACTGAAACTCAAAGGAATTGACGGGGGCCCGCACAAGCGGTGGAGCATGTGG-TTTAATTCG
AAGCAACGCGAAGAA-CCTTACCAGGTCTTGACATCCT-CTGACAATCCTAGAGATA--GGACGTCCCCTTC
GGGGG-CAGAGTGACAGGTGGTGCATGGTTGTCGTCAGCTCGTGTCGTGAGATGTTGGGTTAAGTCCCGCAA
CGAGCGCAACCCTTGATCTTAGTTGCCAGCATTCA--GTTGGGCACTCTAAGGTGACTGCCGGTGACAAACC
GGAGGAAGGTGGGGATGACGTCAAATCATCATGCCCCTTATGACCTGGGCTACACACGTGCTACAATGGACA
GAACAAAGGGCAGCGAAACCGCGAGGTTAAGCCAATCCCAC-AAATCTGT--------TCTCAGTTCGGATC
--GCAGTCTGCAACTCGACTGCGTGAAGCTGG-----AATCGCTAGTAATCGCGGATCAG------------
--------CATGCCGCGGTGAATACGTTCCCGGGCCTTGTACACACCGCCCGTCACACCACGAGAGTTTGTA
ACACCCGAAGTCGGTGAGGTAACNTTT-------
>Bacillus/1-1143 <unknown description>
------------------------------------------------------------------------
-----------------------------------------AGCTAATACCGGATACGTTCTTTTCTCGCAT
GAGAGAAGATGGAAAGACGGTTTACGCTGTCACTTATAGATGGGCCCGCGGCGCATTAGCTAGTTGGTGAGG
TAATGGCTCACCAAGGCGACGATGCGTAGCCGACCTGAGAGGGTGATCGGCCACACTGGGACTGAGACACGG
CCCAGACTCCTACGGGAGGCAGCAGTAGGGAATCTTCCGCAATGGACGAAAGTCTGACGGAGCAACGCCGCG
TGAACGAAGAAGGCCTTCGGGTCGTAAAGTTCTGTTGTTAGGGAAGAACAAGTACCA---GAGTAACTGCTG
GTACCTTGACGGTACCTAACCAGAAAGCCACGGCTAACTACGTGCCAGCAGCCGCGGTAATACGTAGGTGGC
AAGCGTTGTCCGGAAATTATTGGGCGTAAAGCGCGCGCAGGTGGTTCCTT-AAGTCTGATGTGAAAG-CCCA
CGGCTCAA-CC-GTGGAGGGTCATTGGAAACTGGGGAACTTGAGTGCAGAAGAGGAAAGTGGAA-TTCCAAG
TGTAGCGGTGAAATGCGTAGAGATTTGGAGGAACACCAGTGGCGAAGGCGACTTTCTGGTCTGTAACTGACA
CTGAGGCGCGAAA-GCGT-GGGGAGCAAA-CAGGATTAGATACCCTGGTAGTCCACGCCGT-AAACGATGAG
TGCTAAGTGTTA-GAGGGTTTCCGCCCTTTAGTGCTGCAGCTAACGCATTAAGCACTCCGCCT-GGGGAGTA
CGGCCGCAAGGCTGAAACTCAAAGGAATTGACGGGGGCCCGCACAAGCGGTGGAGCATGTGG-TTTAATTCG
AAGCAACGCGAAGAA-CCTTACCAGGTCTTGACATCCT-CTGACAACCCTAGAGATA-GGGCTTTCCCCTTC
GGGGGACAGAGTGACAGGTGGTGCATGGTTGTCGTCAGCTCGTGTCGTGAGATGTTGGGTTAAGTCCCGCAA
CGAGCGCAACCCTTGATCTTAGTTGCCAGCATTCA--GTTGGGCACTCTAAGGTGACTGCCGGTGACAAACC
GGAGGAAGGTGGGGATGACGTCAAATCATCATGCCCCTTATGACCTGGGCTACACACGTGCTACAATGGATG
GTACAAAGGGCTGCAAACCTGCGAAGGTAAGCGAATCCCAT-AAAGCCAT--------TCT-----------
------------------------------------------------------------------------
------------------------------------------------------------------------
----------------------------------
>Bacillus/1-407 <unknown description>
------------------------------------------------------------------------
------------------------------------------------------------------------
--------------------------------------------------------------------GAGG
TAACGGCTCACCAAGGCAACGATGCATAGCCGACCTGAGAGGGTGATCGGCCACACTGGGACTGAGACACGG
CCCAGACTCCTACGGGAGGCAGCAGTAGGGAATCTTCCGCAATGGACGAAAGTCTGACGGAGCAACGCCGCG
TGAGTGATGAAGGCTTTCGGGTCGTAAANCTTTGTTGTTAGGGAAGAACAAGTACNA---GAGTAACTGCTC
GNNCCTTGACGGTACCTAACCAGAAAGCCACGGCTAACTACGTGCCAGCAGCCGCGGTAATACGTAGGTGGC
AAGCGTTATCC-GGAATTATTGGGCGTAAAGCGCGCGCAGGCGGTTTCTT-AAGTCTGATGNGAAAG-CCCN
CGGCTCAA-CC-GNGGAGGGTCANTGGAAACTGGGGAACTTGAGTGCAGAA---------------------
------------------------------------------------------------------------
------------------------------------------------------------------------
------------------------------------------------------------------------
------------------------------------------------------------------------
------------------------------------------------------------------------
------------------------------------------------------------------------
------------------------------------------------------------------------
------------------------------------------------------------------------
------------------------------------------------------------------------
------------------------------------------------------------------------
------------------------------------------------------------------------
----------------------------------
>Bacillus/1-1266 <unknown description>
---------------------------------------------------------------TAACACGTG
GGCAACCTGCCTGTAAGACTGGGATAACTTCGGGAAACCGAAGCTAATACCGGATAGGATCTTCTCCTTCAT
GGGAGATGATTGAAAGATGGTTTCGGCTATCACTTACAGATGGGCCCGCGGTGCATTAGCTAGTTGGTGAGG
TAACGGCTCACCAAGGCAACGATGCATAGCCGACCTGAGAGGGTGATCGGCCACACTGGGACTGAGACACGG
CCCAGACTCCTACGGGAGGCAGCAGTAGGGAATCTTCCGCAATGGACGAAAGTCTGACGGAGCAACGCCGCG
TGAGTGATGAAGGCTTTCGGGTCGTAAAACTCTGTTGTTAGGGAAGAACAAGTACGA---GAGTAACTGCTC
GTACCTTGACGGTACCTAACCAGAAAGCCACGGCTAACTACGTGCCAGCAGCCGCGGTAATACGTAGGTGGC
AAGCGTTATCC-GGAATTATTGGGCGTAAAGCGCGCGCAGGCGGTTTCTT-AAGTCTGATGTGAAAGCCCCA
CGGCTCAA-CC-GTGGAGGGTCATTGGAAACTGGGGAACTTGAGTGCAGAAGAGAAAAGCGGAA-TTCCACG
TGTAGCGGTGAAATGCGTAGAGATGTGGAGGAACACCAGTGGCGAAGGCGGCTTTTTGGTCTGTAACTGACG
CTGAGGCGCGAAA-GCGT-GGGGAGCAAA-CAGGATTAGATACCCTGGTAGTCCACGCCGT-AAACGATGAG
TGCTAAGTGTTA-GAGGGTTTCCGCCCTTTAGTGCTGCAGCTAACGCATTAAGCACTCCGCCT-GGGGAGTA
CGGTCGCAAGACTGAAACTCAAAGGAATTGACGGGGGCCCGCACAAGCGGTGGAGCATGTGG-TTTAATTCG
AAGCAACGCGAAGAA-CCTTACCAGGTCTTGACATCCT-CTGACAACTCTAGAGATA-GAGCGTTCCCCTTC
GGGGGACAGAGTGACAGGTGGTGCATGGTTGTCGTCAGCTCGTGTCGTGAGATGTTGGGTTAAGTCCCGCAA
CGAGCGCAACCCTTGATCTTAGTTGCCAGCATTCA--GTTGGGCACTCTAAGGTGACTGCCGGTGACAAACC
GGAGGAAGGTGGGGATGACGTCAAATCATCATGCCCCTTATGACCTGGGCTACACACGTGCTACAATGGATG
GTACAAAGGGCTGCAAGACCGCGAGGTCAAGCCAATCCCAT-AAAACCAT--------TCTCAGTTCGGATT
--GTAGGCTGCAACTCGCCTACATGAAGCTGG-----AATCGCTAGTAATCGCGGATCAG------------
--------CATGCCGCG-------------------------------------------------------
----------------------------------
>Bacillus/1-1315 <unknown description>
----------------------------------------------AGCGGCGGACGGGTGAGTAACACGTG
GGTAACCTGCCCATAAGACTGGGATAACTCCGGGAAACCGGGGCTAATACCGGATAATATTTTGAACTGCAT
GGTTCGAAATTGAAAGGCGGCTTCGGCTGTCACTTATGGATGGACCCGCGTCGCATTAGCTAGTTGGTGAGG
TAACGGCTCACCAAGGCAACGATGCGTAGCCGACCTGAGAGGGTGATCGGCCACACTGGGACTGAGACACGG
CCCAGACTCCTACGGGAGGCAGCAGTAGGGAATCTTCCGCAATGGACGAAAGTCTGACGGAGCAACGCCGCG
TGAGTGATGAAGGCTTTCGGGTCGTAAAACTCTGTTGTTAGGGAAGAACAAGTGCTAGTTGAATAA--GCTG
GCACCTTGACGGTACCTAACCAGAAAGCCACGGCTAACTACGTGCCAGCAGCCGCGGTAATACGTAGGTGGC
AAGCGTTATCC-GGAATTATTGGGCGTAAAGCGCGCGCAGGTGGTTTCTT-AAGTCTGATGTGAAAG-CCCA
CGGCTCAA-CC-GTGGAGGGTCATTGGAAACTGGGAGACTTGAGTGCAGAAGAGGAAAGTGGAA-TTCCATG
TGTAGCGGTGAAATGCGTAGAGATATGGAGGAACACCAGTGGCGAAGGCGACTTTCTGGTCTGTAACTGACA
CTGAGGCGCGAAA-GCGT-GGGGAGCAAA-CAGGATTAGATACCCTGGTAGTCCACGCCGT-AAACGATGAG
TGCTAAGTGTTA-GAGGGTTTCCGCCCTTTAGTGCTGAAGTTAACGCATTAAGCACTCCGCCT-GGGGAGTA
CGGCCGCAAGGCTGAAACTCAAAGGAATTGACGGGGGCCCGCACAAGCGGTGGAGCATGTGG-TTTAATTCG
AAGCAACGCGAAGAANCCTTACCAGGTCTTGACATCCT-CTGAAAACCCTAGAGATA--GGGCTTCTCCTTC
GGGAG-CAGAGTGACAGGTGGTGCATGGTTGTCGTCAGCTCGTGTCGTGAGATGTTGGGTTAAGTCCCGCAA
CGAGCGCAACCCTTGATCTTAGTTGCCATCATTAA--GTTGGGCACTCTAAGGTGACTGCCGGTGACAAACC
GGAGGAAGGTGGGGATGACGTCAAATCATCATGCCCCTTATGACCTGGGCTACACACGTGCTACAATGGACG
GTACAAAGAGCTGCAAGACCGCGAGGTGGAGCTAATCTCAT-AAAACCGT--------TCTCAGTTCGGATT
--GTAGGCTGCAACTCGCCTACATGAAGCTGG-----AATCGCTAGTAATCGCGGATCAG------------
--------CATGCCGCGGTGAATACGTTCCCGGGCCTTGTACACACCGCC----------------------
----------------------------------
>Bacillus/1-1350 <unknown description>
----------------------------------------GAAGTTAGCGGCGGACGGGTGAGTAACACGTG
GGTAACCTGCCCATAAGACTGGGATAACTCCGGGAAACCGGGGCTAATACCGGATAACATTTTGAACTGCAT
GGTTCGAAATTGAAAGGCGGCTTCGGCTGTCACTTATGGATGGACCCGCGTCGCATTAGCTAGTTGGTGAGG
TAACGGCTCACCAAGGCAACGATGCGTAGCCGACCTGAGAGGGTGATCGGCCACACTGGGACTGAGACACGG
CCCAGACTCCTACGGGAGGCAGCAGTAGGGAATCTTCCGCAATGGACGAAAGTCTGACGGAGCAACGCCGCG
TGAGTGATGAAGGCTTTCGGGTCGTAAAACTCTGTTGTTAGGGAAGAACAAGTGCTAGTTGAATAA--GCTG
GCACCTTGACGGTACCTAACCAGAAAGCCACGGCTAACTACGTGCCAGCAGCCGCGGTAATACGTAGGTGGC
AAGCGTTATCC-GGAATTATTGGGCGTAAAGCGCGCGCAGGTGGTTTCTT-AAGTCTGATGTGAAAG-CCCA
CGGCTCAA-CC-GTGGAGGGTCATTGGAAACTGGGAGACTTGAGTGCAGAAGAGGAAAGTGGAA-TTCCATG
TGTAGCGGTGAAATGCGTAGAGATATGGAGGAACACCAGTGGCGAAGGCGACTTTCTGGTCTGTAACTGACA
CTGAGGCGCGAAA-GCGT-GGGGAGCAAA-CAGGATTAGATACCCTGGTAGTCCACGCCGT-AAACGATGAG
TGCTAAGTGTTA-GAGGGTTTCCGCCCTTTAGTGCTGAAGTTAACGCATTAAGCACTCCGCCT-GGGGAGTA
CGGCCGCAAGGCTGAAACTCAAAGGAATTGACGGGGGCCCGCACAAGCGGTGGAGCATGTGG-TTTAATTCG
AAGCAACGCGAAGAA-CCTTACCAGGTCTTGACATCCT-CTGAAAACCCTAGAGATA--GGGCTTCTCCTTC
GGGAG-CAGAGTGACAGGTGGTGCATGGTTGTCGTCAGCTCGTGTCGTGAGATGTTGGGTTAAGTCCCGCAA
CGAGCGCAACCCTTGATCTTAGTTGCCATCATTAA--GTTGGGCACTCTAAGGTGACTGCCGGTGACAAACC
GGAGGAAGGTGGGGATGACGTCAAATCATCATGCCCCTTATGACCTGGGCTACACACGTGCTACAATGGACG
GTACAAAGAGCTGCAAGACCGCGAGGTGGAGCTAATCTCAT-AAAACCGT--------TCTCAGTTCGGATT
--GTAGGCTGCAACTCGCCTACATGAAGCTGG-----AATCGCTAGTAATCGCGGATCAG------------
--------CATGCCGCGGTGAATACGTTCCCGGGCCTTGTACACACCGCCCGTCACACCACGAGAGTTTGTA
ACACCCGA--------------------------
>Paenibacillus/1-1305 <unknown description>
------------------------------------------------CGGCGGACGGGTGAGTAACACGTA
GGCAACCTGCCCTCAAGCTTGGGACAACTACCGGAAACGGTAGCTAATACCGAATACTTGTTTTCTTCGCCT
GAAGAGAACTGGAAAGACGGAGCAATCTGTCACTTGGGGATGGGCCTGCGGCGCATTAGCTAGTTGGTGAGG
TAACGGCTCACCAAGGCGACGATGCGTAGCCGACCTGAGAGGGTGATCGGCCACACTGGGACTGAGACACGG
CCCAGACTCCTACGGGAGGCAGCAGTAGGGAATCTTCCGCAATGGGCGAAAGCCTGACGGAGCAATGCCGCG
TGAGTGATGAAGGTTTTCGGATCGTAAAGCTCTGTTGCCAGGGAAGAACGCTTGAGA---GAGTAACTGCTC
TCAAGGTGACGGTACCTGAGAAGAAAGCCCCGGCTAACTACGTGCCAGCAGCCGCGGTAATACGTAGGGGGC
AAGCGTTGTCC-GGAATTATTGGGCGTAAAGCGCGCGCAGGCGGTCATGT-AAGTCTGGTGTTTAAT-CCCG
GGGCTCAACCC--CGGATCG-CACTGGAAACTGTGTGACTTGAGTGCAGAAGAGGAGAGTGGAA-TTCCACG
TGTAGCGGTGAAATGCGTAGAGATGTGGAGGAACACCAGTGGCGAAGGCGACTCTCTGGGCTGTAACTGACG
CTGAGGCGCGAAA-GCGT-GGGGAGCAAA-CAGGATTAGATACCCTGGTAGTCCACGCCGT-AAACGATGAG
TGCTAGGTGTTA-GGGGTTTCGATACCCTTGGTGCCGAAGTTAACACATTAAGCACTCCGCCT-GGGGAGTA
CGGTCGCAAGACTGAAACTCAAAGGAATTGACGGGGACCCGCACAAGCAGTGGAGTATGTGG-TTTAATTCG
AAGCAACGCGAAGAA-CCTTACCAGGTCTTGACATCCAACTAACGAGGC-AGAGATGCGTTAGGTGCCCTTC
GGGGAAAGTTGAGACAGGTGGTGCATGGTTGTCGTCAGCTCGTGTCGTGAGATGTTGGGTTAAGTCCCGCAA
CGAGCGCAACCCTTATATTTAGTTGCCAGCACTTCG-GGTGGGCACTCTAGATAGACTGCCGGTGACAAACC
GGAGGAAGGTGGGGATGACGTCAAATCATCATGCCCCTTATGACCTGGGCTACACACGTACTACAATGGCCG
GTACAACGGGCTGCGAAATCGCGAGATGGAGCCAATCCCAACAAAGCCGG--------TCTCAGTTCGGATT
--GCAGGCTGCAACTCGCCTGCATGAAGTCGG-----AATTGCTAGTAATCGCGGATCAG------------
--------CATGCCGCGGTGAATACGTTCCCGGGTCTTGT--------------------------------
----------------------------------
>Bacillus/1-1050 <unknown description>
------------------------------------------------------------------------
------------------------------------------------------------CTTCTCCTTCAT
GGGAGATGATTGAAAGATGGTTTCGGCTATCACTTACAGATGGGCCCGCGGTGCATTAGCTAGTTGGTGAGG
TAACGGCTCACCAAGGCAACGATGCATAGCCGACCTGAGAGGGTGATCGGCCACACTGGGACTGAGACACGG
CCCAGACTCCTACGGGAGGCAGCAGTAGGGAATCTTCCGCAATGGACGAAAGTCTGACGGAGCAACGCCGCG
TGAGTGATGAAGGCTTTCGGGTCGTAAAACTCTGTTGTTAGGGAAGAACAAGTACAA---GAGTAACTGCTT
GTACCTTGACGGTACCTAACCAGAAAGCCACGGCTAACTACGTGCCAGCAGCCGCGGTAATACGTAGGTGGC
AAGCGTTATCC-GGAATTATTGGGCGTAAAGCGCGCGCAGGCGGTTTCTT-AAGTCTGATGTGAAAG-CCCA
CGGCTCAA-CC-GTGGAGGGTCATTGGAAACTGGGGAACTTGAGTGCAGAAGAGAANAGCGGAA-TTCCACG
TGTAGCGGTGAAATGCGTAGAGATGTGGAGGAACACCAGTGGCGAAGGCGGCTTTTTGGTCTGTAACTGACG
CTGAGGCGCGAAA-GCGT-GGGGAGCAAA-CAGGATTAGATACCCTGGTAGTCCACGCCGT-AAACGATGAG
TGCTAAGTGTTA-GAGGGTTTCCGCCCTTTAGTGCTGCAGCTAACGCATTAAGCACTCCGCCTGGGGGAGTA
CGGTCGCAAGACTGAAACTCAAAGGAATTGACGGGGGCCCGCACAAGCGGTGGAGCATGTGG-TTTAATTCG
AAGCAACGCGAAGAA-CCTTACCAGGTCTTGACATCCT-CTGACAACTCTAGAGATA-GAGCGTTCCCCTTC
GGGGGACAGAGTGACAGGTGGTGCATGGTTGTCGTCAGCTCGTGTCGTGAGATGTTGGGTTAAGTCCCGCAA
CGAGCGCAACCCTTGATCTTAGTTGCCAGCATTTA--GTTGGGCACTCTAAGGTGACTGCCGGTGACAAACC
GGAGGAAGGTGGGGATGACGTCAAATCATCATGCCCCTTATGACCTGGGC----------------------
------------------------------------------------------------------------
------------------------------------------------------------------------
------------------------------------------------------------------------
----------------------------------
>Bacillus/1-247 <unknown description>
------------------------------------------------------------------------
------------------------------------------------------------------------
------------------------------------------------------------------------
--ACGGGTCACCCTGGC-CCNANGCNNNNNCGACCTGAGAGGGTGATCGGCCACACTGGGACTGANACACGG
CCCAGACTCCTACGGGAGGCAGCAGTAGGGAATCTTCCGCAATGGACGAAAGTCTGACGGANCAACGCCNCG
TGAGTGATGAAGGCTTTCGGGTCGTAAAACTCTGTTGTTAGGGAANAACAAGTACNA---GAGTAACTGCTC
GTACCTTGACNGTACCTAACCAGAAAGCCACGGCTAA-----------------------------------
------------------------------------------------------------------------
------------------------------------------------------------------------
------------------------------------------------------------------------
------------------------------------------------------------------------
------------------------------------------------------------------------
------------------------------------------------------------------------
------------------------------------------------------------------------
------------------------------------------------------------------------
------------------------------------------------------------------------
------------------------------------------------------------------------
------------------------------------------------------------------------
------------------------------------------------------------------------
------------------------------------------------------------------------
----------------------------------
>Bacillus/1-1170 <unknown description>
------------------------------------------------------------------------
------------------------------------ACCGGGGCTAATACCGGATAATATTTTGAACTGCAT
GGTTCGAAATTGAAAGGCGGCTTCGGCTGTCACTTATGGATGGACCCGCGTCGCATTAGCTAGTTGGTGAGG
TAACGGCTCACCAAGGCAACGATGCGTAGCCGACCTGAGAGGGTGATCGGCCACACTGGGACTGAGACACGG
CCCAGACTCCTACGGGAGGCAGCAGTAGGGAATCTTCCGCAATGGACGAAAGTCTGACGGAGCAACGCCGCG
TGAGTGATGAAGGCTTTCGGGTCGTAAAACTCTGTTGTTAGGGAAGAACAAGTGCTAGTTGAATAA--GCTG
GCACCTTGACGGTACCTAACCAGAAAGCCACGGCTAACTACGTGCCAGCAGCCGCGGTAATACGTAGGTGGC
AAGCGTTATCC-GGAATTATTGGGCGTAAAGCGCGCGCAGGTGGTTTCTT-AAGTCTGATGTGAAAG-CCCA
CGGCTCAA-CC-GTGGAGGGTCATTGGAAACTGGGAGACTTGAGTGCAGAAGAGGAAAGTGGAA-TTCCATG
TGTAGCGGTGAAATGCGTAGAGATATGGAGGAACACCAGTGGCGAAGGCGACTTTCTGGTCTGTAACTGACA
CTGAGGCGCGAAA-GCGT-GGGGAGCAAA-CAGGATTAGATACCCTGGTAGTCCACGCCGT-AAACGATGAG
TGCTAAGTGTTA-GAGGGTTTCCGCCCTTTAGTGCTGAAGTTAACGCATTAAGCACTCCGCCT-GGGGAGTA
CGGCCGCAAGGCTGAAACTCAAAGGAATTGACGGGGGCCCGCACAAGCGGTGGAGCATGTGG-TTTAATTCG
AAGCAACGCGAAGAA-CCTTACCAGGTCTTGACATCCT-CTGAAAACCCTAGAGATA--GGGCTTCTCCTTC
GGGAG-CAGAGTGACAGGTGGTGCATGGTTGTCGTCAGCTCGTGTCGTGAGATGTTGGGTTAAGTCCCGCAA
CGAGCGCAACCCTTGATCTTAGTTGCCATCATTAA--GTTGGGCACTCTAAGGTGACTGCCGGTGACAAACC
GGAGGAAGGTGGGGATGACGTCAAATCATCATGCCCCTTATGACCTGGGCTACACACGTGCTACAATGGACG
GTACAAAGAGCTGCAAGACCGCGAGGTGGAGCTAATCTCAT-AAAACCGT--------TCTCAGTTCGGATT
--GTAGGCTGCAACT---------------------------------------------------------
------------------------------------------------------------------------
----------------------------------
>Bacillus/1-1355 <unknown description>
--------------------------------TGCTCCCTGAGATTAGCGGCGGACGGGTGAGTAACACGTG
GGCAACCTGCCTATAAGACTGGGATAACTTCGGGAAACCGGAGCTAATACCGGATACGTTCTTTTCTCGCAT
GAGAGAAGATGGAAAGACGGTTTACGCTGTCACTTATAGATGGGCCCGCGGCGCATTAGCTAGTTGGTGAGG
TAATGGCTCACCAAGGCGACGATGCGTAGCCGACCTGAGAGGGTGATCGGCCACACTGGGACTGAGACACGG
CCCAGACTCCTACGGGAGGCAGCAGTAGGGAATCTTCCGCAATGGACGAAAGTCTGACGGAGCAACGCCGCG
TGAACGAAGAAGGCCTTCGGGTCGTAAAGTTCTGTTGTTAGGGAAGAACAAGTACCA---GAGTAACTGCTG
GTACCTTGACGGTACCTAACCAGAAAGCCACGGCTAACTACGTGCCAGCAGCCGCGGTAATACGTAGGTGGC
AAGCGTTGTCC-GGAATTATTGGGCGTAAAGCGCGCGCAGGTGGTTCCTT-AAGTCTGATGTGAAAG-CCCA
CGGCTCAA-CC-GTGGAGGGTCATTGGAAACTGGGGAACTTGAGTGCAGAAGAGGAAAGTGGAA-TTCCAAG
TGTAGCGGTGAAATGCGTAGAGATTTGGAGGAACACCAGTGGCGAAGGCGACTTTCTGGTCTGTAACTGACA
CTGAGGCGCGAAA-GCGT-GGGGAGCAAA-CAGGATTAGATACCCTGGTAGTCCACGCCGT-AAACGATGAG
TGCTAAGTGTTA-GAGGGTTTCCGCCCTTTAGTGCTGCAGCTAACGCATTAAGCACTCCGCCT-GGGGAGTA
CGGCCGCAAGGCTGAAACTCAAAGGAATTGACGGGGGCCCGCACAAGCGGTGGAGCATGTGG-TTTAATTCG
AAGCAACGCGAAGAA-CCTTACCAGGTCTTGACATCCT-CTGACAACCCTAGAGATA-GGGCTTTCCCCTTC
GGGGGACAGAGTGACAGGTGGTGCATGGTTGTCGTCAGCTCGTGTCGTGAGATGTTGGGTTAAGTCCCGCAA
CGAGCGCAACCCTTGATCTTAGTTGCCAGCATTCA--GTTGGGCACTCTAAGGTGACTGCCGGTGACAAACC
GGAGGAAGGTGGGGATGACGTCAAATCATCATGCCCCTTATGACCTGGGCTACACACGTGCTACAATGGATG
GTACAAAGGGCTGCAAACCTGCGAAGGTAAGCGAATCCCAT-AAAGCCAT--------TCTCAGTTCGGATT
--GCAGGCTGCAACTCGCCTGCATGAAGCCGG-----AATCGCTAGTAATCGCGGATCAG------------
--------CATGCCGCGGTGAATACGTTCCCGGGCCTTGTACACACCGCCCGTCACACCATGAGAGTTTGTA
ACAC------------------------------
>Bacillus/1-1055 <unknown description>
------------------------------------------------------------------------
------------------------------------------------------------------------
---------------GGTGGCTTCGGCTACCACTTACAGATGGACCCGCGGCGCATTAGCTAGTTGGTGAGG
TAACGGCTCACCAAGGCGACGATGCGTAGCCGACCTGAGAGGGTGATCGGCCACACTGGGACTGAGACACGG
CCCAGACTCCTACGGGAGGCAGCAGTAGGGAATCTTCCGCAATGGACGAAAGTCTGACGGAGCAACGCCGCG
TGAGTGATGAAGGTTTTCGGATCGTAAAGCTCTGTTGTTAGGGAAGAACAAGTGCCGTTCAAATAG--GGCG
GCACCTTGACGGTACCTAACCAGAAAGCCACGGCTAACTACGTGCCAGCAGCCGCGGTAATACGTAGGTGGC
AAGCGTTGTCC-GGAATTATTGGGCGTAAAGGGCTCGCAGGCGGTTTCTT-AAGTCTGATGTGAAAG-CCCC
CGGCTCAA-CC-GGGGAGGGTCATTGGAAACTGGGGAACTTGAGTGCAGAAGAGGAGAGTGGAA-TTCCACG
TGTAGCGGTGAAATGCGTAGAGATGTGGAGGAACACCAGTGGCGAAGGCGACTCTCTGGTCTGTAACTGACG
CTGAGGAGCGAAA-GCGT-GGGGAGCGAA-CAGGATTAGATACCCTGGTAGTCCACGCCGT-AAACGATGAG
TGCTAAGTGTTA-GGGGGTTTCCGCCCCTTAGTGCTGCAGCTAACGCATTAAGCACTCCGCCT-GGGGAGTA
CGGTCGCAAGACTGAAACTCAAAGGAATTGACGGGGGCCCGCACAAGCGGTGGAGCATGTGG-TTTAATTCG
AAGCAACGCGAAGAA-CCTTACCAGGTCTTGACATCCT-CTGACAATCCTAGAGATA--GGACGTCCCCTTC
GGGGG-CAGAGTGACAGGTGGTGCATGGTTGTCGTCAGCTCGTGTCGTGAGATGTTGGGTTAAGTCCCGCAA
CGAGCGCAACCCTTGATCTTAGTTGCCAGCATTCA--GTTGGGCACTCTAAGGTGACTGCCGGTGACAAACC
GGAGGAAGGTGGGGATGACGTCAAATCATCATGCCCCTTATGACCTGGGCTACACACGTGCTACAATGGACA
GAACAAAGGGCA------------------------------------------------------------
------------------------------------------------------------------------
------------------------------------------------------------------------
----------------------------------
>Bacillus/1-1272 <unknown description>
------------------------------------------------------------------------
------------------------------------------------------------------------
GAGAAAAGATGGAAAGACGGTTTACGCTGTCACTTATAGATGGGCCCGCGGCGCATTAGCTAGTTGGTGAGG
TAATGGCTCACCAAGGCGACGATGCGTAGCCGACCTGAGAGGGTGATCGGCCACACTGGGACTGAGACACGG
CCCAGACTCCTACGGGAGGCAGCAGTAGGGAATCTTCCGCAATGGACGAAAGTCTGACGGAGCAACGCCGCG
TGAACGAAGAAGGCCTTCGGGTCGTAAAGTTCTGTTGTTAGGGAAGAACAAGTACCA---GAGTAACTGCTG
GTACCTTGACGGTACCTAACCAGAAAGCCACGGCTAACTACGTGCCAGCAGCCGCGGTAATACGTAGGTGGC
AAGCGTTGTCCGG-AATTATTGGGCGTAAAGCGCGCGCAGGTGGTTCCTT-AAGTCTGATGTGAAAG-CCCA
CGGCTCAA-CC-GTGGAGGGTCATTGGAAACTGGGGAACTTGAGTGCAGAAGAGGAAAGTGGAA-TTCCAAG
TGTAGCGGTGAAATGCGTAGAGATTTGGAGGAACACCAGTGGCGAAGGCGACTTTCTGGTCTGTAACTGACA
CTGAGGCGCGAAA-GCGT-GGGGAGCAAA-CAGGATTAGATACCCTGGTAGTCCACGCCGT-AAACGATGAG
TGCTAAGTGTTA-GAGGGTTTCCGCCCTTTAGTGCTGCAGCTAACGCATTAAGCACTCCGCCT-GGGGAGTA
CGGCCGCAAGGCTGAAACTCAAAGGAATTGACGGGGGCCCGCACAAGCGGTGGAGCATGTGG-TTTAATTCG
AAGCAACGCGAAGAA-CCTTACCAGGTCTTGACATCCT-CTGACAACCCTAGAGATA-GGGCTTTCCCCTTC
GGGGGACAGAGTGACAGGTGGTGCATGGTTGTCGTCAGCTCGTGTCGTGAGATGTTGGGTTAAGTCCCGCAA
CGAGCGCAACCCTTGATCTTAGTTGCCAGCATTCA--GTTGGGCACTCTAAGGTGACTGCCGGTGACAAACC
GGAGGAAGGTGGGGATGACGTCAAATCATCATGCCCCTTATGACCTGGGCTACACACGTGCTACAATGGATG
GTACAAAGGGCTGCAAACCTGCGAAGGTAAGNTAATCCCNT-AAAGCCACAAGGTAAGTTTTAACCNTGTCC
AAGTAAGTCGTGACAAGGTAGCAGTAAGTCGTGTCACGGTAGGTTTTGACCATGTATCGG------------
--------TAAGTCGTAACAAGGTAGCCGTAAGTCGTATCAAGGTAGGNNNAACCATGTATCCGTAAGTCGT
AACAAGGTAGCCGTAAGT----------------
>Arthrobacter/1-490 <unknown description>
------------------------------------------------------------------------
------------------------------------------------------------------------
------------------------------------------------------------------------
------------------------------------------------------------------------
------------------------------------------------------------------------
------------------------------------------------------------------------
------------------------------------------------------------------------
------------------------------------------------------------------------
------------------------------------------------------------------------
------------------------------------CGATGGCGAAGGCAGGTCTCTGGGCTGTAACTNNCG
CTGAGGAGCGAAA-GCAT-GGGGAGCGAA-CAGGATTAGATACCNTGGTAGTCCATGCCGT-AAACGTTGGG
CACTAGGTGTGGGGGACATTCCACGTTTTCCGCGCCGTAGCTAACGCATTAAGTGCCCCGCCT-GGGGAGTA
CGGCCGCAAGGCTAAAACTCAAAGGAATTGACGGGGGCCCGCACAAGCGGCGGAGCATGCGG-ATTAATTCG
ATGCAACGCGAAGAA-CNTTACCAAGGCTTGACATGAACCGGAAAGACCTGGAAACA--GGTGCCCCGCTTG
CGG---TCGGTTTACAGGTGGTGCATGGTTGTCGTCAGCTCGTGTCGTGAGATGTTGGGTTAAGTCCCGCAA
CGAGCGCAACCCTCGTTCTATGTTGCCAGCGCGTTATGGCGGGGACTCATAGGAGACTGCCGGGGTCAACTC
GGAGGAAGGTGGGGANGNNNNCAAATCATCANGT--------------------------------------
------------------------------------------------------------------------
------------------------------------------------------------------------
------------------------------------------------------------------------
----------------------------------
>Arthrobacter/1-1211 <unknown description>
------------------------------------------------------------------------
--------GCCCTTAACTCTGGGATAAGCCTGGGAAACTGGGTCTAATACCGGATATGACTCCTCATCGCAT
GGTGGGGGGTGGAAAGCTTTATTG------TGGTTTTGGATGGACTCGCGGCCTATCAGCTTGTTGGTGAGG
TAATGGCTCACCAAGGCGACGACGGGTAGCCGGCCTGAGAGGGTGACCGGCCACACTGGGACTGAGACACGG
CCCAGACTCCTACGGGAGGCAGCAGTGGGGAATATTGCACAATGGGCGCAAGCCTGATGCAGCGACGCCGCG
TGAGGGATGACGGCCTTCGGGTTGTAAACCTCTTTCAGTAGGGAAGAA------------GCGAAA------
-----GTGACGGTACCTGCAGAAGAAGCGCCGGCTAACTACGTGCCAGCAGCCGCGGTAATACGTAGGGCGC
AAGCGTTATCC-GGAATTATTGGGCGTAAAGAGCTCGTAGGCGGTTTGTC-GCGTCTGCCGTGAAAG-TCCG
GGGCTCAACTC--CGGATCTGCGGTGGGTACGGGCAGACTAGAGTGATGTAGGGGAGACTGGAA-TTCCTGG
TGTAGCGGTGAAATGCGCAGATATCAGGAGGAACACCGATGGCGAAGGCAGGTCTCTGGGCATTAACTGACG
CTGAGGAGCGAAA-GCAT-GGGGAGCGAA-CAGGATTAGATACCCTGGTAGTCCATGCCGT-AAACGTTGGG
CACTAGGTGTGGGGGACATTCCACGTTTTCCGCGCCGTAGCTAACGCATTAAGTGCCCCGCCT-GGGGAGTA
CGGCCGCAAGGCTAAAACTCAAAGGAATTGACGGGGGCCCGCACAAGCGGCGGAGCATGCGG-ATTAATTCG
ATGCAACGCGAAGAA-CCTTACCAAGGCTTGACATGGGCCGGACCGGGCTGGAAACA--GTCCTTCCCCTTT
GGGG--CCGGTTCACAGGTGGTGCATGGTTGTCGTCAGCTCGTGTCGTGAGATGTTGGGTTAAGTCCCGCAA
CGAGCGCAACCCTCGTTCCATGTTGCCAGCGCGTAATGGCGGGGACTCATGGGAGACTGCCGGGGTCAACTC
GGAGGAAGGTGGGGACGACGTCAAATCATCATGCCCCTTATGTCTTGGGCTTCACGCATGCTACAATGGCCG
GTACAAAGGGTTGCGATACTGTGAGGTGGAGCTAATCCCAA-AAAGCCGG--------TCTCAGTTCGGATT
--GGGGTCTGCAACTCGACCCCATGAAGTCGG-----AGTCGCTAGTAATCGCAGAT---------------
------------------------------------------------------------------------
----------------------------------
>Bacillus/1-1313 <unknown description>
------------------------------------------TGTTAGCGGCGGACGGGTGAGTAACACGTG
GGTAACCTGCCTGTAAGACTGGGATAACTCCGGGAAACCGGAGCTAATACCGGATAGTTCCTTGAACCGCAT
GGTTCAAGGATGAAAGACGGTTTCGGCTGTCACTTACAGATGGACCCGCGGCGCATTAGCTAGTTGGTGAGG
TAACGGCTCACCAAGGCGACGATGCGTAGCCGACCTGAGAGGGTGATCGGCCACACTGGGACTGAGACACGG
CCCAGACTCCTACGGGAGGCAGCAGTAGGGAATCTTCCGCAATGGACGAAAGTCTGACGGAGCAACGCCGCG
TGAGTGATGAAGGTTTTCGGATCGTAAAGCTCTGTTGTTAGGGAAGAACAAGTGCAA---GAGTAACTGCTT
GCACCTTGACGGTACCTAACCAGAAAGCCACGGCTAACTACGTGCCAGCAGCCGCGGTAATACGTAGGTGGC
AAGCGTTKTCC-GGAATTATTGGGCGTAAAGGGCTCGCAGGCGGTTTCTT-AAGTCTGATGTGAAAG-CCCC
CGGCTCAA-CC-GGGGAGGGTCATTGGAAACTGGGAAACTTGAGTGCAGAAGAGGAGAGTGGAA-TTCCACG
TGTAGCGGTGAAATGCGTAGAGATGTGGAGGAACACCAGTGGCGAAGGCGACTCTCTGGTCTGTAACTGACG
CTGAGGAGCGAAA-GCGT-GGGGAGCGAA-CAGGATTAGATACCCTGGTAGTCCACGCCGT-AAACGATGAG
TGCTAAGTGTTA-GGGGGTTTCCGCCCCTTAGTGCTGCAGCTAACGCATTAAGCACTCCGCCT-GGGGAGTA
CGGTCGCAAGACTGAAACTCAAAGGAATTGACGGGGGCCCGCACAAGCGGTGGAGCATGTGG-TTTAATTCG
AAGCAACGCGAAGAA-CCTTACCAGGTCTTGACATCCT-CTGACAACCCTAGAGATA--GGGCTTTCCCTTC
GGGGA-CAGAGTGACAGGTGGTGCATGGTTGTCGTCAGCTCGTGTCGTGAGATGTTGGGTTAAGTCCCGCAA
CGAGCGCAACCCTTGATCTTAGTTGCCAGCATTTA--GTTGGGCACTCTAAGGTGACTGCCGGTGACAAACC
GGAGGAAGGTGGGGATGACGTCAAATCATCATGCCCCTTATGACCTGGGCTACACACGTGCTACAATGGACA
GAACAAAGGGCTGCGAGACCGCAAGGTTTAGCCAATCCCAC-AAATCTGT--------TCTCAGTTCGGATC
--GCAGTCTGCAACTCGACTGCGTGAAGCTGG-----AATCGCTAGTAATCGCGGATCAG------------
--------CATGCCGCGGTGAATACGTTCCCGGGCCTTGTACACAC--------------------------
----------------------------------
>Bacillus/1-1130 <unknown description>
------------------------------------------------------------------------
--------------------------------------CGGGGCTAATACCGGATAACATTTTGAACTGCAT
GGTTCGAAATTGAAAGGCGGCTTCGGCTGTCACTTATGGATGGACCCGCGTCGCATTAGCTAGTTGGTGAGG
TAACGGCTCACCAAGGCAACGATGCGTAGCCGACCTGAGAGGGTGATCGGCCACACTGGGACTGAGACACGG
CCCAGACTCCTACGGGAGGCAGCAGTAGGGAATCTTCCGCAATGGACGAAAGTCTGACGGAGCAACGCCGCG
TGAGTGATGAAGGCTTTCGGGTCGTAAAACTCTGTTGTTAGGGAAGAACAAGTGCTAGTTGAATAA--GCTG
GCACCTTGACGGTACCTAACCAGAAAGCCACGGCTAACTACGTGCCAGCAGCCGCGGTAATACGTAGGTGGC
AAGCGTTATCC-GGAATTATTGGGCGTAAAGCGCGCGCAGGTGGTTTCTT-AAGTCTGATGTGAAAG-CCCA
CGGCTCAA-CC-GTGGAGGGTCATTGGAAACTGGGAGACTTGAGTGCAGAAGAGGAAAGTGGAA-TTCCATG
TGTAGCGGTGAAATGCGTAGAGATATGGAGGAACACCAGTGGCGAAGGCGACTTTCTGGTCTGTAACTGACA
CTGAGGCGCGAAA-GCGT-GGGGAGCAAA-CAGGATTAGATACCCTGGTAGTCCACGCCGT-AAACGATGAG
TGCTAAGTGTTA-GAGGGTTTCCGCCCTTTAGTGCTGAAGTTAACGCATTAAGCACTCCGCCT-GGGGAGTA
CGGCCGCAAGGCTGAAACTCAAAGGAATTGACGGGGGCCCGCACAAGCGGTGGAGCATGTGG-TTTAATTCG
AAGCAACGCGAAGAA-CCTTACCAGGTCTTGACATCCT-CTGAAAACCCTAGAGATA--GGGCTTCTCCTTC
GGGAG-CAGAGTGACAGGTGGTGCATGGTTGTCGTCAGCTCGTGTCGTGAGATGTTGGGTTAAGTCCCGCAA
CGAGCGCAACCCTTGATCTTAGTTGCCATCATTAA--GTTGGGCACTCTAAGGTGACTGCCGGTGACAAACC
GGAGGAAGGTGGGGATGACGTCAAATCATCATGCCCCTTATGACCTGGGCTACACACGTGCTACAATGGACG
GTACAAAGAGCTGCAAGACCGCGAGGTGGAGCTAATCT----------------------------------
------------------------------------------------------------------------
------------------------------------------------------------------------
----------------------------------
>Bacillus/1-1295 <unknown description>
-----------------------------------------------------------TGAGTAACACGTG
GGTAACCTGCCTGTAAGACTGGGATAACTCCGGGAAACCGGAGCTAATACCGGATAGTTCCTTGAACCGCAT
GGTTCAAGGATGAAAGACGGTTTCGGCTGTCACTTACAGATGGACCCGCGGCGCATTAGCTAGTTGGTGGGG
TAATGGCTCACCAAGGCGACGATGCGTAGCCGACCTGAGAGGGTGATCGGCCACACTGGGACTGAGACACGG
CCCAGACTCCTACGGGAGGCAGCAGTAGGGAATCTTCCGCAATGGACGAAAGTCTGACGGAGCAACGCCGCG
TGAGTGATGAAGGTTTTCGGATCGTAAAGCTCTGTTGTTAGGGAAGAACAAGTGCGA---GAGTAACTGCTC
GCACCTTGACGGTACCTAACCAGAAAGCCACGGCTAACTACGTGCCAGCAGCCGCGGTAATACGTAGGTGGC
AAGCGTTGTCC-GGAATTATTGGGCGTAAAGGGCTCGCAGGCGGTTTCTT-AAGTCTGATGTGAAAG-CCCC
CGGCTCAA-CC-GGGGAGGGTCATTGGAAACTGGGAAACTTGAGTGCAGAAGAGGAGAGTGGAA-TTCCACG
TGTAGCGGTGAAATGCGTAGAGATGTGGAGGAACACCAGTGGCGAAGGCGACTCTCTGGTCTGTAACTGACG
CTGAGGAGCGAAA-GCGT-GGGGAGCGAA-CAGGATTAGATACCCTGGTAGTCCACGCCGT-AAACGATGAG
TGCTAAGTGTTA-GGGGGTTTCCGCCCCTTAGTGCTGCAGCTAACGCATTAAGCACTCCGCCT-GGGGAGTA
CGGTCGCAAGACTGAAACTCAAAGGAATTGACGGGGGCCCGCACAAGCGGTGGAGCATGTGG-TTTAATTCG
AAGCAACGCGAAGAA-CCTTACCAGGTCTTGACATCCT-CTGACAACCCTAGAGATA--GGGCTTTCCCTTC
GGGGA-CAGAGTGACAGGTGGTGCATGGTTGTCGTCAGCTCGTGTCGTGAGATGTTGGGTTAAGTCCCGCAA
CGAGCGCAACCCTTGATCTTAGTTGCCAGCATTTA--GTTGGGCACTCTAAGGTGACTGCCGGTGACAAACC
GGAGGAAGGTGGGGATGACGTCAAATCATCATGCCCCTTATGACCTGGGCTACACACGTGCTACAATGGACA
GAACAAAGGGCTGCGAGACCGCAAGGTTTAGCCAATCCCAT-AAATCTGT--------TCTCAGTTCGGATC
--GCAGTCTGCAACTCGACTGCGTGAAGCTGG-----AATCGCTAGTAATCGCGGATCAG------------
--------CATGCCGCGGTGAATATGTTCCCGGGCCTTGTACACA---------------------------
----------------------------------
>Bacillus/1-1308 <unknown description>
-----------------------------------------------GCGGCGGACGGGTGAGTAACACGTG
GGTAACCTGCCCATAAGACTGGGATAACTCCGGGAAACCGGGGCTAATACCGGATAACATTTTGAACTGCAT
GGTTCGAAATTGAAAGGCGGCTTCGGCTGTCACTTATGGATGGACCCGCGTCGCATTAGCTAGTTGGTGAGG
TAACGGCTCACCAAGGCAACGATGCGTAGCCGACCTGAGAGGGTGATCGGCCACACTGGGACTGAGACACGG
CCCAGACTCCTACGGGAGGCAGCAGTAGGGAATCTTCCGCAATGGACGAAAGTCTGACGGAGCAACGCCGCG
TGAGTGATGAAGGCTTTCGGGTCGTAAAACTCTGTTGTTAGGGAAGAACAAGTGCTAGTTGAATAA--GCTG
GCACCTTGACGGTACCTAACCAGAAAGCCACGGCTAACTACGTGCCAGCAGCCGCGGTAATACGTAGGTGGC
AAGCGTTATCCGGNAATTATTGGGCGTAAAGCGCGCGCAGGTGGTTTCTT-AAGTCTGATGTGAAAG-CCCA
CGGCTCAA-CC-GTGGAGGGTCATTGGAAACTGGGAGACTTGAGTGCAGAAGAGGAAAGTGGAA-TTCCATG
TGTAGCGGTGAAATGCGTAGAGATATGGAGGAACACCAGTGGCGAAGGCGACTTTCTGGTCTGTAACTGACA
CTGAGGCGCGAAA-GCGT-GGGGAGCAAA-CAGGATTAGATACCCTGGTAGTCCACGCCGT-AAACGATGAG
TGCTAAGTGTTA-GAGGGTTTCCGCCCTTTAGTGCTGAAGTTAACGCATTAAGCACTCCGCCT-GGGGAGTA
CGGCCGCAAGGCTGAAACTCAAAGGAATTGACGGGGGCCCGCACAAGCGGTGGAGCATGTGG-TTTAATTCG
AAGCAACGCGAAGAA-CCTTACCAGGTCTTGACATCCT-CTGAAAACCCTAGAGATA--GGGCTTCTCCTTC
GGGAG-CAGAGTGACAGGTGGTGCATGGTTGTCGTCAGCTCGTGTCGTGAGATGTTGGGTTAAGTCCCGCAA
CGAGCGCAACCCTTGATCTTAGTTGCCATCATTAA--GTTGGGCACTCTAAGGTGACTGCCGGTGACAAACC
GGAGGAAGGTGGGGATGACGTCAAATCATCATGCCCCTTATGACCTGGGCTACACACGTGCTACAATGGACG
GTACAAAGAGCTGCAAGACCGCGAGGTGGAGCTAATCTCAT-AAAACCGT--------TCTCAGTTCGGATT
--GTAGGCTGCAACTCGCCTACATGAAGCTGG-----AATCGCTAGTAATCGCGGATCAG------------
--------CATGCCGCGGTGAATACGTTCCCGGGCCTTGTACAC----------------------------
----------------------------------
>Paenibacillus/1-1420 <unknown description>
CNTGCAGTCGAGCGGANTTGAAGAGAAGCTTGCTTCTCNGATGGTTAGCGGCGGACGGGTGAGTAACACGTA
GGCAACCTGCCCTCAAGCTTGGGACAACTACCGGAAACGGTAGCTAATACCGAATACTTGTTTTCTTCGCCT
GAAGAGAACTGGAAAGACGGAGCAATCTGTCACTTGGGGATGGGCCTGCGGCGCATTAGCTAGTTGGTGAGG
TAACGGCTCACCAAGGCGACGATGCGTAGCCGACCTGAGAGGGTGATCGGCCACACTGGGACTGAGACACGG
CCCAGACTCCTACGGGAGGCAGCAGTAGGGAATCTTCCGCAATGGGCGAAAGCCTGACGGAGCAATGCCGCG
TGAGTGATGAAGGTTTTCGGATCGTAAAGCTCTGTTGCCAGGGAAGAACGCTTGGGA---GAGTAACTGCTC
TCAAGGTGACGGTACCTGAGAAGAAAGCCCCGGCTAACTACGTGCCAGCAGCCGCGGTAATACGTAGGGGGC
AAGCGTTGTNCCGGAATTATTGGGCGTAAAGCGCGCGCAGGCGGTCATGT-AAGTCTGGTGTTTAAT-CCCG
GGGCTCAACCC--CGGATCG-CACTGGAAACTGTGTGACTTGAGTGCAGAAGAGGAGAGTGGAA-TTCCACG
TGTAGCGGTGAAATGCGTAGAGATGTGGAGGAACACCAGTGGCGAAGGCGACTCTCTGGGCTGTAACTGACG
CTGAGGCGCGAAA-GCGT-GGGGAGCAAA-CAGGATTAGATACCCTGGTAGTCCACGCCGT-AAACGATGAG
TGCTAGGTGTTA-GGGGTTTCGATACCCTTGGTGCCGAAGTTAACACATTAAGCACTCCGCCT-GGGGAGTA
CGGTCGCAAGACTGAAACTCAAAGGAATTGACGGGGACCCGCACAAGCAGTGGAGTATGTGG-TTTAATTCG
AAGCAACGCGAAGAA-CCTTACCAGGTCTTGACATCCAACTAACGAGGC-AGAGATGCNTTAGGTGCCCTTC
GGGGAAAGTTGAGACAGGTGGTGCATGGTTGTCGTCAGCTCGTGTCGTGAGATGTTGGGTTAAGTCCCGCAA
CGAGCGCAACCCTTATATTTAGTTGCCAGCACTTCG-GGTGGGCACTCTAGATAGACTGCCGGTGACAAACC
GGAGGAAGGTGGGGATGACGTCAAATCATCATGCCCCTTATGACCTGGGCTACACACGTACTACAATGGCCG
GTACAACGGGCTGCGAAATCGCGAGATGGAGCCAATCCCAACAAAGCCGG--------TCTCAGTTCGGATT
--GCAGGCTGCAACTCGCCTGCATGAAGTCGG-----AATTGCTAGTAATCGCGGATCAG------------
--------CATGCCGCGGTGAATACGTTCCCGGGTCTTGTACACACCGCCCGTCACACCACGAGAGTTTATA
ACACCCGAAGTCGGTGGGGTAACCGCAAGGAGCC
>Paenibacillus/1-1304 <unknown description>
------------------------------------------GGTTAGCGGCGGACGGGTGAGTAACACGTA
GGCAACCTGCCTGCAAGACCGGGATAACCCACGGAAACGTGAGCTAATACCGGATATCTCATTTCCTCTCCT
GAGGGGATGATGAAAGACGGAGCAATCTGTCACTTGCGGATGGGCCTGCGGCGCATTAGCTAGTTGGTGAGG
TAACGGCTCACCAAGGCGACGATGCGTAGCCGACCTGAGAGGGTGAACGGCCACACTGGGACTGAGACACGG
CCCAGACTCCTACGGGAGGCAGCAGTAGGGAATCTTCCGCAATGGGCGAAAGCCTGACGGAGCAACGCCGCG
TGAGTGATGAAGGTTTTCGGATCGTAAAGCTCTGTTGCCAGGGAAGAACGTCCGGTA---GAGTAACTGCTA
TCGGAGTGACGGTACCTGAGAAGAAAGCCCCGGCTAACTACGTGCCAGCAGCCGCGGTAATACGTAGGGGGC
AAGCGTTGTCC-GGAATTATTGGGCGTAAAGCGCGCGCAGGCGGTCATTT-AAGTCTGGTGTTTAAG-GCCA
AGGCTCAA-CC-TTGGTTCG-CACTGGAAACTGGGTGACTTGAGTGCAGAAGAGGAGAGTGGAA-TTCCACG
TGTAGCGGTGAAATGCGTAGATATGTGGAGGAACACCAGTGGCGAAGGCGACTCTCTGGGCTGTAACTGACG
CTGAGGCGCGAAA-GCGT-GGGGAGCAAA-CAGGATTAGATACCCTGGTAGTCCACGCCGT-AAACGATGAA
TGCTAGGTGTTA-GGGGTTTCGATACCCTTGGTGCCGAAGTTAACACATTAAGCATTCCGCCT-GGGGAGTA
CGGTCGCAAGACTGAAACTCAAAGGAATTGACGGGGACCCGCACAAGCAGTGGAGTATGTGGGTTTAATTCG
AAGCAACGCGAAGAA-CCTTACCAGGTCTTGACATCCCTCTGACCGGTACAGAGATG---TACCTTTCCTTC
GGGAC-AGAGGAGACAGGTGGTGCATGGTTGTCGTCAGCTCGTGTCGTGAGATGTTGGGTTAAGTCCCGCAA
CGAGCGCAACCCTTGATTTTAGTTGCCAGCACTTCG-GGTGGGCACTCTAGAATGACTGCCGGTGACAAACC
GGAGGAAGGCGGGGATGACGTCAAATCATCATGCCCCTTATGACCTGGGCTACACACGTACTACAATGGCCA
GTACAACGGGAAGCGAAGCCGCGAGGTGGAGCCAATCCTATCAAAGCTGG--------TCTCAGTTCGGATT
--GCAGGCTGCAACTCGCCTGCATGAAGTCGG-----AATTGCTAGTAATCGCGGATCAG------------
--------CATGCCGCGGTGAATACGTTCCCGGGT-------------------------------------
----------------------------------
>Arthrobacter/1-994 <unknown description>
------------------------------------------------------------------------
------------------------------------------------------------------------
---------------------------TTGTGGTTTTGGATGGACTCGCGGCCTATCAGCTTGTTGGTGAGG
TAATGGCTCACCAAGGCGACGACGGGTAGCCGGCCTGAGAGGGTGACCGGCCACACTGGGACTGAGACACGG
CCCAGACTCCTACGGGAGGCAGCAGTGGGGAATATTGCACAATGGGCGAAAGCCTGATGCAGCGACGCCGCG
TGAGGGATGACGGCCTTCGGGTTGTAAACCTCTTTCAGTAGGGAAGAA------------GCGAAA------
-----GTGACGGTACCTGCAGAAGAAGCGCCGGCTAACTACGTGCCAGCAGCCGCGGTAATACGTAGGGCGC
AAGCGTTATCC-GGAATTATTGGGCGTAAAGAGCTCGTAGGCGGTTTGTC-GCGTCTGCCGTGAAAG-TCCG
GGGCTCAACTC--CGGATCTGCGGTGGGTACGGGCAGACTAGAGTGATGTAGGGGAGACTGGAA-TTCCTGG
TGTAGCGGTGAAATGCGCAGATATCAGGAGGAACACCGATGGCGAAGGCAGGTCTCTGGGCATTAACTGACG
CTGAGGAGCGAAA-GCAT-GGGGAGCGAA-CAGGATTAGATACCCTGGTAGTCCATGCCGT-AAACGTTGGG
CACTAGGTGTGGGGGACATTCCACGTTTTCCGCGCCGTAGCTAACGCATTAAGTGCCCCGCCT-GGGGAGTA
CGGCCGCAAGGCTAAAACTCAAAGGAATTGACGGGGGCCCGCACAAGCGGCGGAGCATGCGG-ATTAATTCG
ATGCAACGCGAAGAA-CCTTACCAAGGCTTGACATGGGCCGGACCGGGCTGGAAACA--GTCCTTCCCCTTT
GGGG--CCGGTTCACAGGTGGTGCATGGTTGTCGTCAGCTCGTGTCGTGAGATGTTGGGTTAAGTCCCGCAA
CGAGCGCAACCCTCGTTCCATGTTGCCAGCGCGTAATGGCGGGGACTCATGGGAGACTGCCGGGGTCAACTC
GGAGGAAGGTGGGGACGACGTCAAATCATCATGCCCCTTATGTCTTGGGCTTC-------------------
------------------------------------------------------------------------
------------------------------------------------------------------------
------------------------------------------------------------------------
----------------------------------
>Bacillus/1-1179 <unknown description>
------------------------------------------------------------------------
---------------------GGATAACTCCGGGAAACCGGAGCTAATACCGGATAGTTCCTTGAACCGCAT
GGTTCAAGGATGAAAGACGGTTTCGGCTGTCACTTACAGATGGACCCGCGGCGCATTAGCTAGTTGGTGAGG
TAACGGCTCACCAAGGCGACGATGCGTAGCCGACCTGAGAGGGTGATCGGCCACACTGGGACTGAGACACGG
CCCAGACTCCTACGGGAGGCAGCAGTAGGGAATCTTCCGCAATGGACGAAAGTCTGACGGAGCAACGCCGCG
TGAGTGATGAAGGTTTTCGGATCGTAAAGCTCTGTTGTTAGGGAAGAACAAGTGCAA---GAGTAACTGCTT
GCACCTTGACGGTACCTAACCAGAAAGCCACGGCTAACTACGTGCCAGCAGCCGCGGTAATACGTAGGTGGC
AAGCGTTGTCC-GGAATTATTGGGCGTAAAGGGCTCGCAGGCGGTTTCTT-AAGTCTGATGTGAAAG-CCCC
CGGCTCAA-CC-GGGGAGGGTCATTGGAAACTGGGAAACTTGAGTGCAGAAGAGGAGAGTGGAANTTCCACG
TGTAGCGGTGAAATGCGTAGAGATGTGGAGGAACACCAGTGGCGAAGGCGACTCTCTGGTCTGTAACTGACG
CTGAGGAGCGAAA-GCGT-GGGGAGCGAA-CAGGATTAGATACCCTGGTAGTCCACGCCGT-AAACGATGAG
TGCTAAGTGTTA-GGGGGTTTCCGCCCCTTAGTGCTGCAGCTAACGCATTAAGCACTCCGCCT-GGGGAGTA
CGGTCGCAAGACTGAAACTCAAAGGAATTGACGGGGGCCCGCACAAGCGGTGGAGCATGTGG-TTTAATTCG
AAGCAACGCGAAGAA-CCTTACCAGGTCTTGACATCCT-CTGACAACCCTAGAGATA--GGGCTTTCCCTTC
GGGGA-CAGAGTGACAGGTGGTGCATGGTTGTCGTCAGCTCGTGTCGTGAGATGTTGGGTTAAGTCCCGCAA
CGAGCGCAACCCTTGATCTTAGTTGCCAGCATTCA--GTTGGGCACTCTAAGGTGACTGCCGGTGACAAACC
GGAGGAAGGTGGGGATGACGTCAAATCATCATGCCCCTTATGACCTGGGCTACACACGTGCTACAATGGACA
GAACAAAGGGCTGCGAGACCGCAAGGTTTAGCCAATCCCAC-AAATCTGT--------TCTCAGTTCGGATC
--GCAGTCT---------------------------------------------------------------
------------------------------------------------------------------------
----------------------------------
>Bacillus/1-1315 <unknown description>
-----------------------------------------AAGTTAGCGGCGGACGGGTGAGTAACACGTG
GGTAACCTGCCCATAAGACTGGGATAACTCCGGGAAACCGGGGCTAATACCGGATAACATTTTGAACTGCAT
GGTTCGAAATTGAAAGGCGGCTTCGGCTGTCACTTATGGATGGACCCGCGTCGCATTAGCTAGTTGGTGAGG
TAACGGCTCACCAAGGCAACGATGCGTAGCCGACCTGAGAGGGTGATCGGCCACACTGGGACTGAGACACGG
CCCAGACTCCTACGGGAGGCAGCAGTAGGGAATCTTCCGCAATGGACGAAAGTCTGACGGAGCAACGCCGCG
TGAGTGATGAAGGCTTTCGGGTCGTAAAACTCTGTTGTTAGGGAAGAACAAGTGCTAGTTGAATAA--GCTG
GCACCTTGACGGTACCTAACCAGAAAGCCACGGCTAACTACGTGCCAGCAGCCGCGGTAATACGTAGGTGGC
AAGCGTTATCC-GGAATTATTGGGCGTAAAGCGCGCGCAGGTGGTTTCTT-AAGTCTGATGTGAAAG-CCCA
CGGCTCAA-CC-GTGGAGGGTCATTGGAAACTGGGAGACTTGAGTGCAGAAGAGGAAAGTGGAA-TTCCATG
TGTAGCGGTGAAATGCGTAGAGATATGGAGGAACACCAGTGGCGAAGGCGACTTTCTGGTCTGTAACTGACA
CTGAGGCGCGAAA-GCGT-GGGGAGCAAA-CAGGATTAGATACCCTGGTAGTCCACGCCGT-AAACGATGAG
TGCTAAGTGTTA-GAGGGTTTCCGCCCTTTAGTGCTGAAGTTAACGCATTAAGCACTCCGCCT-GGGGAGTA
CGGCCGCAAGGCTGAAACTCAAAGGAATTGACGGGGGCCCGCACAAGCGGTGGAGCATGTGG-TTTAATTCG
AAGCAACGCGAAGAA-CCTTACCAGGTCTTGACATCCT-CTGAAAACCCTAGAGATA--GGGCTTCTCCTTC
GGGAG-CAGAGTGACAGGTGGTGCATGGTTGTCGTCAGCTCGTGTCGTGAGATGTTGGGTTAAGTCCCGCAA
CGAGCGCAACCCTTGATCTTAGTTGCCATCATTAA--GTTGGGCACTCTAAGGTGACTGCCGGTGACAAACC
GGAGGAAGGTGGGGATGACGTCAAATCATCATGCCCCTTATGACCTGGGCTACACACGTGCTACAATGGACG
GTACAAAGAGCTGCAAGACCGCGAGGTGGAGCTAATCTCAT-AAAACCGT--------TCTCAGTTCGGATT
--GTAGGCTGCAACTCGCCTACATGAAGCTGG-----AATCGCTAGTAATCGCGGATCAG------------
--------CATGCCGCGGTGAATACGTTCCCGGGCCTTGTACACAC--------------------------
----------------------------------
>nan/1-116 <unknown description>
------------------------------------------------------------------------
------------------------------------------------------------------------
------------------------------------------------------------------------
------------------------------CGGNCTGANAGGGNGACCGGCCNCNCTGGGACTGANACNCNG
CCCNNACTCCTACNGNAGGCAACAGTGGGGAATATTGCCCAANGGGCGCAAGCCTGATGCNTCGACNCCGCG
TG----------------------------------------------------------------------
------------------------------------------------------------------------
------------------------------------------------------------------------
------------------------------------------------------------------------
------------------------------------------------------------------------
------------------------------------------------------------------------
------------------------------------------------------------------------
------------------------------------------------------------------------
------------------------------------------------------------------------
------------------------------------------------------------------------
------------------------------------------------------------------------
------------------------------------------------------------------------
------------------------------------------------------------------------
------------------------------------------------------------------------
------------------------------------------------------------------------
----------------------------------
>Bacillus/1-1006 <unknown description>
------------------------------------------------------------------------
------------------------------------------------------------------------
---------------------TTCGGCTGTCACTTATGGATGGACCCGCGTCGCATTAGCTAGTTGGTGAGG
TAACGGCTCACCAAGGCAACGATGCGTAGCCGACCTGAGAGGGTGATCGGCCACACTGGGACTGAGACACGG
CCCAGACTCCTACGGGAGGCAGCAGTAGGGAATCTTCCGCAATGGACGAAAGTCTGACGGAGCAACGCCGCG
TGAGTGATGAAGGCTTTCGGGTCGTAAAACTCTGTTGTTAGGGAAGAACAAGTGCTAGTTGAATAA--GCTG
GCACCTTGACGGTACCTAACCAGAAAGCCACGGCTAACTACGTGCCAGCAGCCGCGGTAATACGTAGGTGGC
AAGCGTTATCC-GGAATTATTGGGCGTAAAGCGCGCGCAGGTGGTTTCTT-AAGTCTGATGTGAAAG-CCCA
CGGCTCAA-CC-GTGGAGGGTCATTGGAAACTGGGAGACTTGAGTGCAGAAGAGGAAAGTGGAA-TTCCATG
TGTAGCGGTGAAATGCGTAGAGATATGGAGGAACACCAGTGGCGAAGGCGACTTTCTGGTCTGTAACTGACA
CTGAGGCGCGAAA-GCGT-GGGGAGCAAA-CAGGATTAGATACCCTGGTAGTCCACGCCGT-AAACGATGAG
TGCTAAGTGTTA-GAGGGTTTCCGCCCTTTAGTGCTGAAGTTAACGCATTAAGCACTCCGCCT-GGGGAGTA
CGGCCGCAAGGCTGAAACTCAAAGGAATTGACGGGGGCCCGCACAAGCGGTGGAGCATGTGG-TTTAATTCG
AAGCAACGCGAAGAA-CCTTACCAGGTCTTGACATCCT-CTGAAAACCCTAGAGATA--GGGCTTCTCCTTC
GGGAG-CAGAGTGACAGGTGGTGCATGGTTGTCGTCAGCTCGTGTCGTGAGATGTTGGGTTAAGTCCCGCAA
CGAGCGCAACCCTTGATCTTAGTTGCCATCATTAA--GTTGGGCACTCTAAGGTGACTGCCGGTGACAAACC
GGAGGAAGGTGGGGATGACGTCAAATCATCATGCCCCTTAT-------------------------------
------------------------------------------------------------------------
------------------------------------------------------------------------
------------------------------------------------------------------------
----------------------------------
>Planococcaceae_incertae_sedis/1-790 <unknown description>
------------------------------------------------------------------------
------------------------------------------------------------------------
------------------------------------------------------------------------
------------------------------------------------------------------------
------------------------------------------------------------------------
------------------------------------------------------------------------
-------------------------------------------GCCAGCAGCCGCGGTAATACGTAGGTGGC
AAGCGTTGTCCNGGAATTATTGGGCGTAAAGCGCGCGCAGGCGNTCCTTT-AAGTNTGATGTGAAAG-CCCA
CGGCTCAA-CC-GTGGAAGGTCATTGGAAACTGGGGGACTTGAGTGCAGAAGAGGAAAGTGGAA-TTNCAAG
TGTAGCGGTGAAATGCGTAGAGATTTGGAGGAACACCAGTGGCGAAGGCGACTTTCTGGTCTGTAACTGACG
CTGAGGCGCGAAA-GCGT-GGGGAGCAAA-CAGGATTAGATACCCTGGTAGTCCACGCCGT-AAACGATGAG
TGCTAAGTGTTA-GGGGGTTTCCGCCCCTTAGTGCTGCAGCTAACGCATTAAGCACTCCGCCT-GGGGAGTA
CGGTCGCAAGACTGAAACTCAAAGGAATTGACGGGGGCCCGCACAAGCGGTGGAGCATGTGG-TTTAATTCG
AAGCAACGCGAAGAA-CCTTACCAGGTCTTGACATCCCGCTGACCGTTCTAGAGATA--GATCTTTCCCTTC
GGGGACAGCGGTGACAGGTGGTGCATGGTTGTCGTCAGCTCGTGTCGTGAGATGTTGGGTTAAGTCCCGCAA
CGAGCGCAACCCTTGATCTTAGTTGCCAGCATTCA--GTTGGGCACTCTAAGGTGACTGCCGGTGATAAACC
GGAGGAAGGTGGGGATGACGTCAAATCATCATGCCCCTTATGACCTGGGCTACACACGTGCTACAATGGACG
GTACAGAGGGTCGCAACCCCGCGAGGGTGAGCTAATCCCAT-AAAACCGT--------TCTCAGTTC-----
------------------------------------------------------------------------
------------------------------------------------------------------------
----------------------------------
>Bacillus/1-1207 <unknown description>
------------------------------------------------------------------------
-------------------TGGGATAACTCCGGGAAACCGGAGCTAATACCGGATAGTTCCTTGAACCGCAT
GGTTCAAGGATGAAAGACGGTTTCGGCTGTCACTTACAGATGGACCCGCGGCGCATTAGCTAGTTGGTGGGG
TAATGGCTCACCAAGGCGACGATGCGTAGCCGACCTGAGAGGGTGATCGGCCACACTGGGACTGAGACACGG
CCCAGACTCCTACGGGAGGCAGCAGTAGGGAATCTTCCGCAATGGACGAAAGTCTGACGGAGCAACGCCGCG
TGAGTGATGAAGGTTTTCGGATCGTAAAGCTCTGTTGTTAGGGAAGAACAAGTGCGA---GAGTAACTGCTC
GCACCTTGACGGTACCTAACCAGAAAGCCACGGCTAACTACGTGCCAGCAGCCGCGGTAATACGTAGGTGGC
AAGCGTTGTCC-GGAATTATTGGGCGTAAAGGGCTCGCAGGCGGTTTCTT-AAGTCTGATGTGAAAG-CCCC
CGGCTCAA-CC-GGGGAGGGTCATTGGAAACTGGGAAACTTGAGTGCAGAAGAGGAGAGTGGAA-TTCCACG
TGTAGCGGTGAAATGCGTAGAGATGTGGAGGAACACCAGTGGCGAAGGCGACTCTCTGGTCTGTAACTGACG
CTGAGGAGCGAAA-GCGT-GGGGAGCGAA-CAGGATTAGATACCCTGGTAGTCCACGCCGT-AAACGATGAG
TGCTAAGTGTTA-GGGGGTTTCCGCCCCTTAGTGCTGCAGCTAACGCATTAAGCACTCCGCCT-GGGGAGTA
CGGTCGCAAGACTGAAACTCAAAGGAATTGACGGGGGCCCGCACAAGCGGTGGAGCATGTGG-TTTAATTCG
AAGCAACGCGAAGAA-CCTTACCAGGTCTTGACATCCT-CTGACAACCCTAGAGATA--GGGCTTTCCCTTC
GGGGA-CAGAGTGACAGGTGGTGCATGGTTGTCGTCAGCTCGTGTCGTGAGATGTTGGGTTAAGTCCCGCAA
CGAGCGCAACCCTTGATCTTAGTTGCCAGCATTCA--GTTGGGCACTCTAAGGTGACTGCCGGTGACAAACC
GGAGGAAGGTGGGGATGACGTCAAATCATCATGCCCCTTATGACCTGGGCTACACACGTGCTACAATGGACA
GAACAAAGGGCTGCAAGACCGCAAGGTTTAGCCAATCCCAT-AAATCTGT--------TCTCAGTTCGGATC
--GCAGTCTGCAACTCGACTGCGTGAAGCTGG-----AATC-------------------------------
------------------------------------------------------------------------
----------------------------------
>Bacillus/1-1130 <unknown description>
------------------------------------------------------------------------
--------------------------------------CGGGGCTAATACCGGATAACATTTTGAACTGCAT
GGTTCGAAATTGAAAGGCGGCTTCGGCTGTCACTTATGGATGGACCCGCGTCGCATTAGCTAGTTGGTGAGG
TAACGGCTCACCAAGGCAACGATGCGTAGCCGACCTGAGAGGGTGATCGGCCACACTGGGACTGAGACACGG
CCCAGACTCCTACGGGAGGCAGCAGTAGGGAATCTTCCGCAATGGACGAAAGTCTGACGGAGCAACGCCGCG
TGAGTGATGAAGGCTTTCGGGTCGTAAAACTCTGTTGTTAGGGAAGAACAAGTGCTAGTTGAATAA--GCTG
GCACCTTGACGGTACCTAACCAGAAAGCCACGGCTAACTACGTGCCAGCAGCCGCGGTAATACGTAGGTGGC
AAGCGTTATCC-GGAATTATTGGGCGTAAAGCGCGCGCAGGTGGTTTCTT-AAGTCTGATGTGAAAG-CCCA
CGGCTCAA-CC-GTGGAGGGTCATTGGAAACTGGGAGACTTGAGTGCAGAAGAGGAAAGTGGAA-TTCCATG
TGTAGCGGTGAAATGCGTAGAGATATGGAGGAACACCAGTGGCGAAGGCGACTTTCTGGTCTGTAACTGACA
CTGAGGCGCGAAA-GCGT-GGGGAGCAAA-CAGGATTAGATACCCTGGTAGTCCACGCCGT-AAACGATGAG
TGCTAAGTGTTA-GAGGGTTTCCGCCCTTTAGTGCTGAAGTTAACGCATTAAGCACTCCGCCT-GGGGAGTA
CGGCCGCAAGGCTGAAACTCAAAGGAATTGACGGGGGCCCGCACAAGCGGTGGAGCATGTGG-TTTAATTCG
AAGCAACGCGAAGAA-CCTTACCAGGTCTTGACATCCT-CTGAAAACCCTAGAGATA--GGGCTTCTCCTTC
GGGAG-CAGAGTGACAGGTGGTGCATGGTTGTCGTCAGCTCGTGTCGTGAGATGTTGGGTTAAGTCCCGCAA
CGAGCGCAACCCTTGATCTTAGTTGCCATCATTAA--GTTGGGCACTCTAAGGTGACTGCCGGTGACAAACC
GGAGGAAGGTGGGGATGACGTCAAATCATCATGCCCCTTATGACCTGGGCTACACACGTGCTACAATGGACG
GTACAAAGAGCTGCAAGACCGCGAGGTGGAGCTAATCT----------------------------------
------------------------------------------------------------------------
------------------------------------------------------------------------
----------------------------------
>Bacillus/1-1295 <unknown description>
-----------------------------------------------------------TGAGTAACACGTG
GGTAACCTGCCTGTAAGACTGGGATAACTCCGGGAAACCGGAGCTAATACCGGATAGTTCCTTGAACCGCAT
GGTTCAAGGATGAAAGACGGTTTCGGCTGTCACTTACAGATGGACCCGCGGCGCATTAGCTAGTTGGTGGGG
TAATGGCTCACCAAGGCGACGATGCGTAGCCGACCTGAGAGGGTGATCGGCCACACTGGGACTGAGACACGG
CCCAGACTCCTACGGGAGGCAGCAGTAGGGAATCTTCCGCAATGGACGAAAGTCTGACGGAGCAACGCCGCG
TGAGTGATGAAGGTTTTCGGATCGTAAAGCTCTGTTGTTAGGGAAGAACAAGTGCGA---GAGTAACTGCTC
GCACCTTGACGGTACCTAACCAGAAAGCCACGGCTAACTACGTGCCAGCAGCCGCGGTAATACGTAGGTGGC
AAGCGTTGTCC-GGAATTATTGGGCGTAAAGGGCTCGCAGGCGGTTTCTT-AAGTCTGATGTGAAAG-CCCC
CGGCTCAA-CC-GGGGAGGGTCATTGGAAACTGGGAAACTTGAGTGCAGAAGAGGAGAGTGGAA-TTCCACG
TGTAGCGGTGAAATGCGTAGAGATGTGGAGGAACACCAGTGGCGAAGGCGACTCTCTGGTCTGTAACTGACG
CTGAGGAGCGAAA-GCGT-GGGGAGCGAA-CAGGATTAGATACCCTGGTAGTCCACGCCGT-AAACGATGAG
TGCTAAGTGTTA-GGGGGTTTCCGCCCCTTAGTGCTGCAGCTAACGCATTAAGCACTCCGCCT-GGGGAGTA
CGGTCGCAAGACTGAAACTCAAAGGAATTGACGGGGGCCCGCACAAGCGGTGGAGCATGTGG-TTTAATTCG
AAGCAACGCGAAGAA-CCTTACCAGGTCTTGACATCCT-CTGACAACCCTAGAGATA--GGGCTTTCCCTTC
GGGGA-CAGAGTGACAGGTGGTGCATGGTTGTCGTCAGCTCGTGTCGTGAGATGTTGGGTTAAGTCCCGCAA
CGAGCGCAACCCTTGATCTTAGTTGCCAGCATTTA--GTTGGGCACTCTAAGGTGACTGCCGGTGACAAACC
GGAGGAAGGTGGGGATGACGTCAAATCATCATGCCCCTTATGACCTGGGCTACACACGTGCTACAATGGACA
GAACAAAGGGCTGCGAGACCGCAAGGTTTAGCCAATCCCAT-AAATCTGT--------TCTCAGTTCGGATC
--GCAGTCTGCAACTCGACTGCGTGAAGCTGG-----AATCGCTAGTAATCGCGGATCAG------------
--------CATGCCGCGGTGAATATGTTCCCGGGCCTTGTACACA---------------------------
----------------------------------
>Bacillus/1-1308 <unknown description>
-----------------------------------------------GCGGCGGACGGGTGAGTAACACGTG
GGTAACCTGCCCATAAGACTGGGATAACTCCGGGAAACCGGGGCTAATACCGGATAACATTTTGAACTGCAT
GGTTCGAAATTGAAAGGCGGCTTCGGCTGTCACTTATGGATGGACCCGCGTCGCATTAGCTAGTTGGTGAGG
TAACGGCTCACCAAGGCAACGATGCGTAGCCGACCTGAGAGGGTGATCGGCCACACTGGGACTGAGACACGG
CCCAGACTCCTACGGGAGGCAGCAGTAGGGAATCTTCCGCAATGGACGAAAGTCTGACGGAGCAACGCCGCG
TGAGTGATGAAGGCTTTCGGGTCGTAAAACTCTGTTGTTAGGGAAGAACAAGTGCTAGTTGAATAA--GCTG
GCACCTTGACGGTACCTAACCAGAAAGCCACGGCTAACTACGTGCCAGCAGCCGCGGTAATACGTAGGTGGC
AAGCGTTATCCGGNAATTATTGGGCGTAAAGCGCGCGCAGGTGGTTTCTT-AAGTCTGATGTGAAAG-CCCA
CGGCTCAA-CC-GTGGAGGGTCATTGGAAACTGGGAGACTTGAGTGCAGAAGAGGAAAGTGGAA-TTCCATG
TGTAGCGGTGAAATGCGTAGAGATATGGAGGAACACCAGTGGCGAAGGCGACTTTCTGGTCTGTAACTGACA
CTGAGGCGCGAAA-GCGT-GGGGAGCAAA-CAGGATTAGATACCCTGGTAGTCCACGCCGT-AAACGATGAG
TGCTAAGTGTTA-GAGGGTTTCCGCCCTTTAGTGCTGAAGTTAACGCATTAAGCACTCCGCCT-GGGGAGTA
CGGCCGCAAGGCTGAAACTCAAAGGAATTGACGGGGGCCCGCACAAGCGGTGGAGCATGTGG-TTTAATTCG
AAGCAACGCGAAGAA-CCTTACCAGGTCTTGACATCCT-CTGAAAACCCTAGAGATA--GGGCTTCTCCTTC
GGGAG-CAGAGTGACAGGTGGTGCATGGTTGTCGTCAGCTCGTGTCGTGAGATGTTGGGTTAAGTCCCGCAA
CGAGCGCAACCCTTGATCTTAGTTGCCATCATTAA--GTTGGGCACTCTAAGGTGACTGCCGGTGACAAACC
GGAGGAAGGTGGGGATGACGTCAAATCATCATGCCCCTTATGACCTGGGCTACACACGTGCTACAATGGACG
GTACAAAGAGCTGCAAGACCGCGAGGTGGAGCTAATCTCAT-AAAACCGT--------TCTCAGTTCGGATT
--GTAGGCTGCAACTCGCCTACATGAAGCTGG-----AATCGCTAGTAATCGCGGATCAG------------
--------CATGCCGCGGTGAATACGTTCCCGGGCCTTGTACAC----------------------------
----------------------------------
>Paenibacillus/1-1420 <unknown description>
CNTGCAGTCGAGCGGANTTGAAGAGAAGCTTGCTTCTCNGATGGTTAGCGGCGGACGGGTGAGTAACACGTA
GGCAACCTGCCCTCAAGCTTGGGACAACTACCGGAAACGGTAGCTAATACCGAATACTTGTTTTCTTCGCCT
GAAGAGAACTGGAAAGACGGAGCAATCTGTCACTTGGGGATGGGCCTGCGGCGCATTAGCTAGTTGGTGAGG
TAACGGCTCACCAAGGCGACGATGCGTAGCCGACCTGAGAGGGTGATCGGCCACACTGGGACTGAGACACGG
CCCAGACTCCTACGGGAGGCAGCAGTAGGGAATCTTCCGCAATGGGCGAAAGCCTGACGGAGCAATGCCGCG
TGAGTGATGAAGGTTTTCGGATCGTAAAGCTCTGTTGCCAGGGAAGAACGCTTGGGA---GAGTAACTGCTC
TCAAGGTGACGGTACCTGAGAAGAAAGCCCCGGCTAACTACGTGCCAGCAGCCGCGGTAATACGTAGGGGGC
AAGCGTTGTNCCGGAATTATTGGGCGTAAAGCGCGCGCAGGCGGTCATGT-AAGTCTGGTGTTTAAT-CCCG
GGGCTCAACCC--CGGATCG-CACTGGAAACTGTGTGACTTGAGTGCAGAAGAGGAGAGTGGAA-TTCCACG
TGTAGCGGTGAAATGCGTAGAGATGTGGAGGAACACCAGTGGCGAAGGCGACTCTCTGGGCTGTAACTGACG
CTGAGGCGCGAAA-GCGT-GGGGAGCAAA-CAGGATTAGATACCCTGGTAGTCCACGCCGT-AAACGATGAG
TGCTAGGTGTTA-GGGGTTTCGATACCCTTGGTGCCGAAGTTAACACATTAAGCACTCCGCCT-GGGGAGTA
CGGTCGCAAGACTGAAACTCAAAGGAATTGACGGGGACCCGCACAAGCAGTGGAGTATGTGG-TTTAATTCG
AAGCAACGCGAAGAA-CCTTACCAGGTCTTGACATCCAACTAACGAGGC-AGAGATGCNTTAGGTGCCCTTC
GGGGAAAGTTGAGACAGGTGGTGCATGGTTGTCGTCAGCTCGTGTCGTGAGATGTTGGGTTAAGTCCCGCAA
CGAGCGCAACCCTTATATTTAGTTGCCAGCACTTCG-GGTGGGCACTCTAGATAGACTGCCGGTGACAAACC
GGAGGAAGGTGGGGATGACGTCAAATCATCATGCCCCTTATGACCTGGGCTACACACGTACTACAATGGCCG
GTACAACGGGCTGCGAAATCGCGAGATGGAGCCAATCCCAACAAAGCCGG--------TCTCAGTTCGGATT
--GCAGGCTGCAACTCGCCTGCATGAAGTCGG-----AATTGCTAGTAATCGCGGATCAG------------
--------CATGCCGCGGTGAATACGTTCCCGGGTCTTGTACACACCGCCCGTCACACCACGAGAGTTTATA
ACACCCGAAGTCGGTGGGGTAACCGCAAGGAGCC
>Paenibacillus/1-1304 <unknown description>
------------------------------------------GGTTAGCGGCGGACGGGTGAGTAACACGTA
GGCAACCTGCCTGCAAGACCGGGATAACCCACGGAAACGTGAGCTAATACCGGATATCTCATTTCCTCTCCT
GAGGGGATGATGAAAGACGGAGCAATCTGTCACTTGCGGATGGGCCTGCGGCGCATTAGCTAGTTGGTGAGG
TAACGGCTCACCAAGGCGACGATGCGTAGCCGACCTGAGAGGGTGAACGGCCACACTGGGACTGAGACACGG
CCCAGACTCCTACGGGAGGCAGCAGTAGGGAATCTTCCGCAATGGGCGAAAGCCTGACGGAGCAACGCCGCG
TGAGTGATGAAGGTTTTCGGATCGTAAAGCTCTGTTGCCAGGGAAGAACGTCCGGTA---GAGTAACTGCTA
TCGGAGTGACGGTACCTGAGAAGAAAGCCCCGGCTAACTACGTGCCAGCAGCCGCGGTAATACGTAGGGGGC
AAGCGTTGTCC-GGAATTATTGGGCGTAAAGCGCGCGCAGGCGGTCATTT-AAGTCTGGTGTTTAAG-GCCA
AGGCTCAA-CC-TTGGTTCG-CACTGGAAACTGGGTGACTTGAGTGCAGAAGAGGAGAGTGGAA-TTCCACG
TGTAGCGGTGAAATGCGTAGATATGTGGAGGAACACCAGTGGCGAAGGCGACTCTCTGGGCTGTAACTGACG
CTGAGGCGCGAAA-GCGT-GGGGAGCAAA-CAGGATTAGATACCCTGGTAGTCCACGCCGT-AAACGATGAA
TGCTAGGTGTTA-GGGGTTTCGATACCCTTGGTGCCGAAGTTAACACATTAAGCATTCCGCCT-GGGGAGTA
CGGTCGCAAGACTGAAACTCAAAGGAATTGACGGGGACCCGCACAAGCAGTGGAGTATGTGGGTTTAATTCG
AAGCAACGCGAAGAA-CCTTACCAGGTCTTGACATCCCTCTGACCGGTACAGAGAT---GTACCTTTCCTTC
GGGAC-AGAGGAGACAGGTGGTGCATGGTTGTCGTCAGCTCGTGTCGTGAGATGTTGGGTTAAGTCCCGCAA
CGAGCGCAACCCTTGATTTTAGTTGCCAGCACTTCG-GGTGGGCACTCTAGAATGACTGCCGGTGACAAACC
GGAGGAAGGCGGGGATGACGTCAAATCATCATGCCCCTTATGACCTGGGCTACACACGTACTACAATGGCCA
GTACAACGGGAAGCGAAGCCGCGAGGTGGAGCCAATCCTATCAAAGCTGG--------TCTCAGTTCGGATT
--GCAGGCTGCAACTCGCCTGCATGAAGTCGG-----AATTGCTAGTAATCGCGGATCAG------------
--------CATGCCGCGGTGAATACGTTCCCGGGT-------------------------------------
----------------------------------
>Arthrobacter/1-994 <unknown description>
------------------------------------------------------------------------
------------------------------------------------------------------------
---------------------------TTGTGGTTTTGGATGGACTCGCGGCCTATCAGCTTGTTGGTGAGG
TAATGGCTCACCAAGGCGACGACGGGTAGCCGGCCTGAGAGGGTGACCGGCCACACTGGGACTGAGACACGG
CCCAGACTCCTACGGGAGGCAGCAGTGGGGAATATTGCACAATGGGCGAAAGCCTGATGCAGCGACGCCGCG
TGAGGGATGACGGCCTTCGGGTTGTAAACCTCTTTCAGTAGGGAAGAA------------GCGAAA------
-----GTGACGGTACCTGCAGAAGAAGCGCCGGCTAACTACGTGCCAGCAGCCGCGGTAATACGTAGGGCGC
AAGCGTTATCC-GGAATTATTGGGCGTAAAGAGCTCGTAGGCGGTTTGTC-GCGTCTGCCGTGAAAG-TCCG
GGGCTCAACTC--CGGATCTGCGGTGGGTACGGGCAGACTAGAGTGATGTAGGGGAGACTGGAA-TTCCTGG
TGTAGCGGTGAAATGCGCAGATATCAGGAGGAACACCGATGGCGAAGGCAGGTCTCTGGGCATTAACTGACG
CTGAGGAGCGAAA-GCAT-GGGGAGCGAA-CAGGATTAGATACCCTGGTAGTCCATGCCGT-AAACGTTGGG
CACTAGGTGTGGGGGACATTCCACGTTTTCCGCGCCGTAGCTAACGCATTAAGTGCCCCGCCT-GGGGAGTA
CGGCCGCAAGGCTAAAACTCAAAGGAATTGACGGGGGCCCGCACAAGCGGCGGAGCATGCGG-ATTAATTCG
ATGCAACGCGAAGAA-CCTTACCAAGGCTTGACATGGGCCGGACCGGGCTGGAAACA--GTCCTTCCCCTTT
GGGG--CCGGTTCACAGGTGGTGCATGGTTGTCGTCAGCTCGTGTCGTGAGATGTTGGGTTAAGTCCCGCAA
CGAGCGCAACCCTCGTTCCATGTTGCCAGCGCGTAATGGCGGGGACTCATGGGAGACTGCCGGGGTCAACTC
GGAGGAAGGTGGGGACGACGTCAAATCATCATGCCCCTTATGTCTTGGGCTTC-------------------
------------------------------------------------------------------------
------------------------------------------------------------------------
------------------------------------------------------------------------
----------------------------------
>Bacillus/1-1120 <unknown description>
------------------------------------------------------------------------
-----------------------------------------------------------------------G
GATGCTTGATGGAAAGACGGCTTCGGCTGTCACTTACAGATGGACCCGCGTCGCATTAGCTAGTTGGTGAGG
TAACGGCTCACCAAGGCGACGATGCGTAGCCGACCTGAGAGGGTGATCGGCCACACTGGGACTGAGACACGG
CCCAGACTCCTACGGGAGGCAGCAGTAGGGAATCTTCGGCAATGGGCGAAAGCCTGACCGAGCAACGCCGCG
TGAGCGATGAAGGCCTTCGGGTCGTAAAGCTCTGTTGTTAAGGAAGAACAAGTACGA---GAGTAACTGCTC
GTACCTTGACGGTACTTAACGAGAAAGCCACGGCTAACTACGTGCCAGCAGCCGCGGTAATACGTAGGTGGC
GAGCGTTATCC-GGAATTATTGGGCGTAAAGCGCGCGCAGGCGGTTTCTT-AAGTCTGATGTGAAAG-CCCA
CGGCTCAA-CC-GTGGAGGGTCATTGGAAACTGGGAAACTTGAGTGCAGAAGAGGAAAGCGGAA-TTCCACG
TGTAGCGGTGAAATGCGTAGAGATGTGGAGGAACACCAGTGGCGAAGGCGGCTTTCTGGTCTGTAACTGACG
CTGAGGCGCGAAA-GCGT-GGGGAGCAAA-CAGGATTAGATACCCTGGTAGTCCACGCCGT-AAACGATGAG
TGCTAAGTGTTA-GAGGGTTTCCGCCCTTTAGTGCTGAAGTTAACGCATTAAGCACTCCGCCT-GGGGAGTA
CGGTCGCAAGACTGAAACTCAAAGGAATTGACGGGGGCCCGCACAAGCGGTGGAGCATGTGG-TTTAATTCG
AAGCAACGCGAAGAA-CCTTACCAGGTCTTGACATCCT-CTGACAACCCTAGAGATA--GGGCTTTCCCTTC
GGGGA-CAGAGTGACAGGTGGTGCATGGTTGTCGTCAGCTCGTGTCGTGAGATGTTGGGTTAAGTCCCGCAA
CGAGCGCAACCCTTGATCTTAGTTGCCAGCATTCA--GTTGGGCACTCTAAGGTGACTGCCGGTGACAAACC
GGAGGAAGGTGGGGATGACGTCAAATCATCATGCCCCTTATGACCTGGGCTACACACGTGCTACAATGGACG
GTACAAAGAGTCGCGAGACCGCGAGGTGGAGCTAATCTCAT-AAAACCGT--------TCTCAGTTCGGAT-
------------------------------------------------------------------------
------------------------------------------------------------------------
----------------------------------
>Bacillus/1-1179 <unknown description>
------------------------------------------------------------------------
---------------------GGATAACTCCGGGAAACCGGAGCTAATACCGGATAGTTCCTTGAACCGCAT
GGTTCAAGGATGAAAGACGGTTTCGGCTGTCACTTACAGATGGACCCGCGGCGCATTAGCTAGTTGGTGAGG
TAACGGCTCACCAAGGCGACGATGCGTAGCCGACCTGAGAGGGTGATCGGCCACACTGGGACTGAGACACGG
CCCAGACTCCTACGGGAGGCAGCAGTAGGGAATCTTCCGCAATGGACGAAAGTCTGACGGAGCAACGCCGCG
TGAGTGATGAAGGTTTTCGGATCGTAAAGCTCTGTTGTTAGGGAAGAACAAGTGCAA---GAGTAACTGCTT
GCACCTTGACGGTACCTAACCAGAAAGCCACGGCTAACTACGTGCCAGCAGCCGCGGTAATACGTAGGTGGC
AAGCGTTGTCC-GGAATTATTGGGCGTAAAGGGCTCGCAGGCGGTTTCTT-AAGTCTGATGTGAAAG-CCCC
CGGCTCAA-CC-GGGGAGGGTCATTGGAAACTGGGAAACTTGAGTGCAGAAGAGGAGAGTGGAANTTCCACG
TGTAGCGGTGAAATGCGTAGAGATGTGGAGGAACACCAGTGGCGAAGGCGACTCTCTGGTCTGTAACTGACG
CTGAGGAGCGAAA-GCGT-GGGGAGCGAA-CAGGATTAGATACCCTGGTAGTCCACGCCGT-AAACGATGAG
TGCTAAGTGTTA-GGGGGTTTCCGCCCCTTAGTGCTGCAGCTAACGCATTAAGCACTCCGCCT-GGGGAGTA
CGGTCGCAAGACTGAAACTCAAAGGAATTGACGGGGGCCCGCACAAGCGGTGGAGCATGTGG-TTTAATTCG
AAGCAACGCGAAGAA-CCTTACCAGGTCTTGACATCCT-CTGACAACCCTAGAGATA--GGGCTTTCCCTTC
GGGGA-CAGAGTGACAGGTGGTGCATGGTTGTCGTCAGCTCGTGTCGTGAGATGTTGGGTTAAGTCCCGCAA
CGAGCGCAACCCTTGATCTTAGTTGCCAGCATTCA--GTTGGGCACTCTAAGGTGACTGCCGGTGACAAACC
GGAGGAAGGTGGGGATGACGTCAAATCATCATGCCCCTTATGACCTGGGCTACACACGTGCTACAATGGACA
GAACAAAGGGCTGCGAGACCGCAAGGTTTAGCCAATCCCAC-AAATCTGT--------TCTCAGTTCGGATC
--GCAGTCT---------------------------------------------------------------
------------------------------------------------------------------------
----------------------------------
>Bacillus/1-1315 <unknown description>
-----------------------------------------AAGTTAGCGGCGGACGGGTGAGTAACACGTG
GGTAACCTGCCCATAAGACTGGGATAACTCCGGGAAACCGGGGCTAATACCGGATAACATTTTGAACTGCAT
GGTTCGAAATTGAAAGGCGGCTTCGGCTGTCACTTATGGATGGACCCGCGTCGCATTAGCTAGTTGGTGAGG
TAACGGCTCACCAAGGCAACGATGCGTAGCCGACCTGAGAGGGTGATCGGCCACACTGGGACTGAGACACGG
CCCAGACTCCTACGGGAGGCAGCAGTAGGGAATCTTCCGCAATGGACGAAAGTCTGACGGAGCAACGCCGCG
TGAGTGATGAAGGCTTTCGGGTCGTAAAACTCTGTTGTTAGGGAAGAACAAGTGCTAGTTGAATAA--GCTG
GCACCTTGACGGTACCTAACCAGAAAGCCACGGCTAACTACGTGCCAGCAGCCGCGGTAATACGTAGGTGGC
AAGCGTTATCC-GGAATTATTGGGCGTAAAGCGCGCGCAGGTGGTTTCTT-AAGTCTGATGTGAAAG-CCCA
CGGCTCAA-CC-GTGGAGGGTCATTGGAAACTGGGAGACTTGAGTGCAGAAGAGGAAAGTGGAA-TTCCATG
TGTAGCGGTGAAATGCGTAGAGATATGGAGGAACACCAGTGGCGAAGGCGACTTTCTGGTCTGTAACTGACA
CTGAGGCGCGAAA-GCGT-GGGGAGCAAA-CAGGATTAGATACCCTGGTAGTCCACGCCGT-AAACGATGAG
TGCTAAGTGTTA-GAGGGTTTCCGCCCTTTAGTGCTGAAGTTAACGCATTAAGCACTCCGCCT-GGGGAGTA
CGGCCGCAAGGCTGAAACTCAAAGGAATTGACGGGGGCCCGCACAAGCGGTGGAGCATGTGG-TTTAATTCG
AAGCAACGCGAAGAA-CCTTACCAGGTCTTGACATCCT-CTGAAAACCCTAGAGATA--GGGCTTCTCCTTC
GGGAG-CAGAGTGACAGGTGGTGCATGGTTGTCGTCAGCTCGTGTCGTGAGATGTTGGGTTAAGTCCCGCAA
CGAGCGCAACCCTTGATCTTAGTTGCCATCATTAA--GTTGGGCACTCTAAGGTGACTGCCGGTGACAAACC
GGAGGAAGGTGGGGATGACGTCAAATCATCATGCCCCTTATGACCTGGGCTACACACGTGCTACAATGGACG
GTACAAAGAGCTGCAAGACCGCGAGGTGGAGCTAATCTCAT-AAAACCGT--------TCTCAGTTCGGATT
--GTAGGCTGCAACTCGCCTACATGAAGCTGG-----AATCGCTAGTAATCGCGGATCAG------------
--------CATGCCGCGGTGAATACGTTCCCGGGCCTTGTACACAC--------------------------
----------------------------------
>Bacillus/1-1006 <unknown description>
------------------------------------------------------------------------
------------------------------------------------------------------------
---------------------TTCGGCTGTCACTTATGGATGGACCCGCGTCGCATTAGCTAGTTGGTGAGG
TAACGGCTCACCAAGGCAACGATGCGTAGCCGACCTGAGAGGGTGATCGGCCACACTGGGACTGAGACACGG
CCCAGACTCCTACGGGAGGCAGCAGTAGGGAATCTTCCGCAATGGACGAAAGTCTGACGGAGCAACGCCGCG
TGAGTGATGAAGGCTTTCGGGTCGTAAAACTCTGTTGTTAGGGAAGAACAAGTGCTAGTTGAATAA--GCTG
GCACCTTGACGGTACCTAACCAGAAAGCCACGGCTAACTACGTGCCAGCAGCCGCGGTAATACGTAGGTGGC
AAGCGTTATCC-GGAATTATTGGGCGTAAAGCGCGCGCAGGTGGTTTCTT-AAGTCTGATGTGAAAG-CCCA
CGGCTCAA-CC-GTGGAGGGTCATTGGAAACTGGGAGACTTGAGTGCAGAAGAGGAAAGTGGAA-TTCCATG
TGTAGCGGTGAAATGCGTAGAGATATGGAGGAACACCAGTGGCGAAGGCGACTTTCTGGTCTGTAACTGACA
CTGAGGCGCGAAA-GCGT-GGGGAGCAAA-CAGGATTAGATACCCTGGTAGTCCACGCCGT-AAACGATGAG
TGCTAAGTGTTA-GAGGGTTTCCGCCCTTTAGTGCTGAAGTTAACGCATTAAGCACTCCGCCT-GGGGAGTA
CGGCCGCAAGGCTGAAACTCAAAGGAATTGACGGGGGCCCGCACAAGCGGTGGAGCATGTGG-TTTAATTCG
AAGCAACGCGAAGAA-CCTTACCAGGTCTTGACATCCT-CTGAAAACCCTAGAGATA--GGGCTTCTCCTTC
GGGAG-CAGAGTGACAGGTGGTGCATGGTTGTCGTCAGCTCGTGTCGTGAGATGTTGGGTTAAGTCCCGCAA
CGAGCGCAACCCTTGATCTTAGTTGCCATCATTAA--GTTGGGCACTCTAAGGTGACTGCCGGTGACAAACC
GGAGGAAGGTGGGGATGACGTCAAATCATCATGCCCCTTAT-------------------------------
------------------------------------------------------------------------
------------------------------------------------------------------------
------------------------------------------------------------------------
----------------------------------
>Planococcaceae_incertae_sedis/1-790 <unknown description>
------------------------------------------------------------------------
------------------------------------------------------------------------
------------------------------------------------------------------------
------------------------------------------------------------------------
------------------------------------------------------------------------
------------------------------------------------------------------------
-------------------------------------------GCCAGCAGCCGCGGTAATACGTAGGTGGC
AAGCGTTGTCCNGGAATTATTGGGCGTAAAGCGCGCGCAGGCGNTCCTTT-AAGTNTGATGTGAAAG-CCCA
CGGCTCAA-CC-GTGGAAGGTCATTGGAAACTGGGGGACTTGAGTGCAGAAGAGGAAAGTGGAA-TTNCAAG
TGTAGCGGTGAAATGCGTAGAGATTTGGAGGAACACCAGTGGCGAAGGCGACTTTCTGGTCTGTAACTGACG
CTGAGGCGCGAAA-GCGT-GGGGAGCAAA-CAGGATTAGATACCCTGGTAGTCCACGCCGT-AAACGATGAG
TGCTAAGTGTTA-GGGGGTTTCCGCCCCTTAGTGCTGCAGCTAACGCATTAAGCACTCCGCCT-GGGGAGTA
CGGTCGCAAGACTGAAACTCAAAGGAATTGACGGGGGCCCGCACAAGCGGTGGAGCATGTGG-TTTAATTCG
AAGCAACGCGAAGAA-CCTTACCAGGTCTTGACATCCCGCTGACCGTTCTAGAGATA--GATCTTTCCCTTC
GGGGACAGCGGTGACAGGTGGTGCATGGTTGTCGTCAGCTCGTGTCGTGAGATGTTGGGTTAAGTCCCGCAA
CGAGCGCAACCCTTGATCTTAGTTGCCAGCATTCA--GTTGGGCACTCTAAGGTGACTGCCGGTGATAAACC
GGAGGAAGGTGGGGATGACGTCAAATCATCATGCCCCTTATGACCTGGGCTACACACGTGCTACAATGGACG
GTACAGAGGGTCGCAACCCCGCGAGGGTGAGCTAATCCCAT-AAAACCGT--------TCTCAGTTC-----
------------------------------------------------------------------------
------------------------------------------------------------------------
----------------------------------
>Bacillus/1-1207 <unknown description>
------------------------------------------------------------------------
-------------------TGGGATAACTCCGGGAAACCGGAGCTAATACCGGATAGTTCCTTGAACCGCAT
GGTTCAAGGATGAAAGACGGTTTCGGCTGTCACTTACAGATGGACCCGCGGCGCATTAGCTAGTTGGTGGGG
TAATGGCTCACCAAGGCGACGATGCGTAGCCGACCTGAGAGGGTGATCGGCCACACTGGGACTGAGACACGG
CCCAGACTCCTACGGGAGGCAGCAGTAGGGAATCTTCCGCAATGGACGAAAGTCTGACGGAGCAACGCCGCG
TGAGTGATGAAGGTTTTCGGATCGTAAAGCTCTGTTGTTAGGGAAGAACAAGTGCGA---GAGTAACTGCTC
GCACCTTGACGGTACCTAACCAGAAAGCCACGGCTAACTACGTGCCAGCAGCCGCGGTAATACGTAGGTGGC
AAGCGTTGTCC-GGAATTATTGGGCGTAAAGGGCTCGCAGGCGGTTTCTT-AAGTCTGATGTGAAAG-CCCC
CGGCTCAA-CC-GGGGAGGGTCATTGGAAACTGGGAAACTTGAGTGCAGAAGAGGAGAGTGGAA-TTCCACG
TGTAGCGGTGAAATGCGTAGAGATGTGGAGGAACACCAGTGGCGAAGGCGACTCTCTGGTCTGTAACTGACG
CTGAGGAGCGAAA-GCGT-GGGGAGCGAA-CAGGATTAGATACCCTGGTAGTCCACGCCGT-AAACGATGAG
TGCTAAGTGTTA-GGGGGTTTCCGCCCCTTAGTGCTGCAGCTAACGCATTAAGCACTCCGCCT-GGGGAGTA
CGGTCGCAAGACTGAAACTCAAAGGAATTGACGGGGGCCCGCACAAGCGGTGGAGCATGTGG-TTTAATTCG
AAGCAACGCGAAGAA-CCTTACCAGGTCTTGACATCCT-CTGACAACCCTAGAGATA--GGGCTTTCCCTTC
GGGGA-CAGAGTGACAGGTGGTGCATGGTTGTCGTCAGCTCGTGTCGTGAGATGTTGGGTTAAGTCCCGCAA
CGAGCGCAACCCTTGATCTTAGTTGCCAGCATTCA--GTTGGGCACTCTAAGGTGACTGCCGGTGACAAACC
GGAGGAAGGTGGGGATGACGTCAAATCATCATGCCCCTTATGACCTGGGCTACACACGTGCTACAATGGACA
GAACAAAGGGCTGCAAGACCGCAAGGTTTAGCCAATCCCAT-AAATCTGT--------TCTCAGTTCGGATC
--GCAGTCTGCAACTCGACTGCGTGAAGCTGG-----AATC-------------------------------
------------------------------------------------------------------------
----------------------------------
>Rummeliibacillus/1-607 <unknown description>
------------------------------------------------------------------------
------------------------------------------------------------------------
------------------------------------------------------------------------
------------------------------------------------------------------------
------------------------------------------------------------------------
------------------------------------------------------------------------
------------------------------------------------------------------------
--------------------------------------------------------------GAAAG-CCCA
CGGCTCAA-CC-GTGGAGGGTCATTGGAAACTGGGAGACTTGAGTGCAGAAGAGGAAAGTGGAA-TTCCAAG
TGTAGCGGTGAAATGCGTAGAGATTTGGAGGAACACCAGTGGCGAAGGCGACTTTCTGGTCTGTAACTGACG
CTGAGGCGCGAAA-GCAT-GGGGAGCAAA-CAGGATTAGATACCCTGGTAGTCCATGCCGT-AAACGATGAG
TGCTAAGTGTTA-GGGGGTTTCCGCCCCTTAGTGCTGCAGCTAACGCATTAAGCACTCCGCCT-GGGGAGTA
CGACCGCAAGGTTGAAACTCAAAGGAATTGACGGGGGCCCGCACAAGCGGTGGAGCATGTGG-TTTAATTCG
AAGCAACGCGAAGAA-CCTTACCAGGTCTTGACATCCCAGTGACCGCTCTAGAGATA--GAGTTTTCCCTTC
GGGGACATTGGTGACAGGTGGTGCATGGTTGTCGTCAGCTCGTGTCGTGAGATGTTGGGTTAAGTCCCGCAA
CGAGCGCAACCCTTAATCTTAGTTGCCATCATTTA--GTTGGGCACTNTAAGGTGACTGCCGGTGACAAACC
GGAGGAAGGTGGGGATGACGTCAAATCATCATGCCCC-----------------------------------
------------------------------------------------------------------------
------------------------------------------------------------------------
------------------------------------------------------------------------
----------------------------------
>Zhihengliuella/1-371 <unknown description>
------------------------------------------------------------------------
------------------------------------------------------------------------
------------------------------------------------------------------GTGACG
AGGTGGCTCTCGACCGCGACGACGTNTATCCGGCCTGAGAGGGTGACCGGCCACACTGGGACTGANACACGG
CCCAGACTCCTACGGGAGGCAGCAGTGGGGAATATTGCACAATGGGCGAAAGCCTGATGCAGCGACGCCGCG
TGAGGGATGACGGCCTTCGGGTTGTAAACCTCTTTCAGTAGGGAAGAA------------GCGAAA------
-----GTGACGGTACCTGCAGAAGAAGCGCCGGCTAACTACGTGCCAGCAGCCGCGGTAATACGTAGGGCGC
AAGCGTTATCC-GGAATTATTGGGCGTAAAGAGCTCGTAGGCGGTTTGTC-GCGTCTGCCGTGAAAA-TCCG
GGGCTCAACTC-------------------------------------------------------------
-------------------------------------------------------CGGATCTGC--------
------------------------------------------------------------------------
----------------------------------------------------------------GGTGGGTA
CGG---------------------------------------------------------------------
------------------------------------------------------------------------
------------------------------------------------------------------------
------------------------------------------------------------------------
------------------------------------------------------------------------
------------------------------------------------------------------------
------------------------------------------------------------------------
------------------------------------------------------------------------
----------------------------------
>Bacillus/1-1270 <unknown description>
-------------------------------------------------------CGGGTGAGTAACACGTG
GGTAACCTGCCTGTAAGACTGGGATAACTCCGGGAAACCGGAGCTAATACCGGATAGTTCCTTGAACCGCAT
GGTTCAAGGATGAAAGACGGTTTCGGCTGTCACTTACAGATGGACCCGCGGCGCATTAGCTAGTTGGTGAGG
TAACGGCTCACCAAGGCGACGATGCGTAGCCGACCTGAGAGGGTGATCGGCCACACTGGGACTGAGACACGG
CCCAGACTCCTACGGGAGGCAGCAGTAGGGAATCTTCCGCAATGGACGAAAGTCTGACGGAGCAACGCCGCG
TGAGTGATGAAGGTTTTCGGATCGTAAAGCTCTGTTGTTAGGGAAGAACAAGTGCAA---GAGTAACTGCTT
GCACCTTGACGGTACCTAACCAGAAAGCCACGGCTAACTACGTGCCAGCAGCCGCGGTAATACGTAGGTGGC
AAGCGTTGTCC-GGAATTATTGGGCGTAAAGGGCTCGCAGGCGGTTTCTT-AAGTCTGATGTGAAAG-CCCC
CGGCTCAA-CC-GGGGAGGGTCATTGGAAACTGGGAAACTTGAGTGCAGAAGAGGAGAGTGGAA-TTCCACG
TGTAGCGGTGAAATGCGTAGAGATGTGGAGGAACACCAGTGGCGAAGGCGACTCTCTGGTCTGTAACTGACG
CTGAGGAGCGAAA-GCGT-GGGGAGCGAA-CAGGATTAGATACCCTGGTAGTCCACGCCGT-AAACGATGAG
TGCTAAGTGTTA-GGGGGTTTCCGCCCCTTAGTGCTGCAGCTAACGCATTAAGCACTCCGCCT-GGGGAGTA
CGGTCGCAAGACTGAAACTCAAAGGAATTGACGGGGGCCCGCACAAGCGGTGGAGCATGTGG-TTTAATTCG
AAGCAACGCGAAGAA-CCTTACCAGGTCTTGACATCCT-CTGACAACCCTAGAGATA--GGGCTTTCCCTTC
GGGGA-CAGAGTGACAGGTGGTGCATGGTTGTCGTCAGCTCGTGTCGTGAGATGTTGGGTTAAGTCCCGCAA
CGAGCGCAACCCTTGATCTTAGTTGCCAGCATTCA--GTTGGGCACTCTAAGGTGACTGCCGGTGACAAACC
GGAGGAAGGTGGGGATGACGTCAAATCATCATGCCCCTTATGACCTGGGCTACACACGTGCTACAATGGACA
GAACAAAGGGCTGCGAGACCGCAAGGTTTAGCCAATCCCAC-AAATCTGT--------TCTCAGTTCGGATC
--GCAGTCTGCAACTCGACTGCGTGAAGCTGG-----AATCGCTAGTAATCGCGGATCAG------------
--------CATGCCGC--------------------------------------------------------
----------------------------------
>Bacillus/1-1150 <unknown description>
------------------------------------------------------------------------
------------------------TAACTCCGGGAAACGGGAGCTAATACCGGATAGTTCCTTGAACCGCAT
GGTTCAAGGATGAAAGACGGTTTCGGCTGTCACTTACAGATGGACCCGCGGCGCATTAGCTAGTTGGTGGGG
TAATGGCTCACCAAGGCGACGATGCGTAGCCGACCTGAGAGGGTGATCGGCCACACTGGGACTGAGACACGG
CCCAGACTCCTACGGGAGGCAGCAGTAGGGAATCTTCCGCAATGGACGAAAGTCTGACGGAGCAACGCCGCG
TGAGTGATGAAGGTTTTCGGATCGTAAAGCTCTGTTGTTAGGGAAGAACAAGTGCGA---GAGTAACTGCTC
GCACCTTGACGGTACCTAACCAGAAAGCCACGGCTAACTACGTGCCAGCAGCCGCGGTAATACGTAGGTGGC
AAGCGTTGTCC-GGAATTATTGGGCGTAAAGGGCTCGCAGGCGGTTTCTT-AAGTCTGATGTGAAAG-CCCC
CGGCTCAA-CC-GGGGAGGGTCATTGGAAACTGGGAAACTTGAGTGCAGAAGAGGAGAGTGGAA-TTCCACG
TGTAGCGGTGAAATGCGTAGAGATGTGGAGGAACACCAGTGGCGAAGGCGACTCTCTGGTCTGTAACTGACG
CTGAGGAGCGAAA-GCGT-GGGGAGCGAA-CAGGATTAGATACCCTGGTAGTCCACGCCGT-AAACGATGAG
TGCTAAGTGTTA-GGGGGTTTCCGCCCCTTAGTGCTGCAGCTAACGCATTAAGCACTCCGCCT-GGGGAGTA
CGGTCGCAAGACTGAAACTCAAAGGAATTGACGGGGGCCCGCACAAGCGGTGGAGCATGTGG-TTTAATTCG
AAGCAACGCGAAGAA-CCTTACCAGGTCTTGACATCCT-CTGACAACCCTAGAGATA--GGGCTTTCCCTTC
GGGGA-CAGAGTGACAGGTGGTGCATGGTTGTCGTCAGCTCGTGTCGTGAGATGTTGGGTTAAGTCCCGCAA
CGAGCGCAACCCTTGATCTTAGTTGCCAGCATTTA--GTTGGGCACTCTAAGGTGACTGCCGGTGACAAACC
GGAGGAAGGTGGGGATGACGTCAAATCATCATGCCCCTTATGACCTGGGCTACACACGTGCTACAATGGACA
GAACAAAGGGCTGCGAGACCGCAAGGTTTAGCCAATCCCAT-AAAT--------------------------
------------------------------------------------------------------------
------------------------------------------------------------------------
----------------------------------
>Lysinibacillus/1-207 <unknown description>
------------------------------------------------------------------------
------------------------------------------------------------------------
------------------------------------------------------------------------
----------------CGACNATGCGTAGCCGACCTGANAGGGTGATCGGCCACACTGGNACTGANACACGG
CCCANACTCCTACGGGAGGCANCAGTAGGGAATCTTCCACAATGGGCGAAAGCCTGATGGANCAACGCCNCG
TGAGTGAAGAAGGTTTTCGGATCGTAAAACTCTGTTGTAAGGGAAGAACAANTGCAG---TAGTAACTGGCT
GCACCTTGAC--------------------------------------------------------------
------------------------------------------------------------------------
------------------------------------------------------------------------
------------------------------------------------------------------------
------------------------------------------------------------------------
------------------------------------------------------------------------
------------------------------------------------------------------------
------------------------------------------------------------------------
------------------------------------------------------------------------
------------------------------------------------------------------------
------------------------------------------------------------------------
------------------------------------------------------------------------
------------------------------------------------------------------------
------------------------------------------------------------------------
----------------------------------
>Bacillus/1-998 <unknown description>
------------------------------------------------------------------------
------------------------------------------------------------------------
-----------------------------------------------GCGGCGCATTAGCTAGTTGGTGAGG
TAACGGCTCACCAAGGCAACGATGCGTAGCCGACCTGAGAGGGTGATCGGCCACACTGGGACTGAGACACGG
CCCAGACTCCTACGGGAGGCAGCAGTAGGGAATCTTCCGCAATGGACGAAAGTCTGACGGAGCAACGCCGCG
TGAGTGATGAAGGTTTTCGGATCGTAAAGCTCTGTTGTTAGGGAAGAACAAGTACCGTTCGAATAG--GGCG
GTACCTTGACGGTACCTAACCAGAAAGCCACGGCTAACTACGTGCCAGCAGCCGCGGTAATACGTAGGTGGC
AAGCGTTGTCC-GGAATTATTGGGCGTAAAGGGCTCGCAGGCGGTTTCTT-AAGTCTGATGTGAAAG-CCCC
CGGCTCAA-CC-GGGGAGGGTCATTGGAAACTGGGGAACTTGAGTGCAGAAGAGGAGAGTGGAA-TTCCACG
TGTAGCGGTGAAATGCGTAGAGATGTGGAGGAACACCAGTGGCGAAGGCGACTCTCTGGTCTGTAACTGACG
CTGAGGAGCGAAA-GCGT-GGGGAGCGAA-CAGGATTAGATACCCTGGTAGTCCACGCCGT-AAACGATGAG
TGCTAAGTGTTANGGGGGTTTCCGCCCCTTAGTGCTGCAGCTAACGCATTAAGCACTCCGCCT-GGGGAGTA
CGGTCGCAAGACTGAAACTCAAAGGANTTGACGGGGGCCCGCACAAGCGGTGGAGCATGTGG-TTTAATTCG
AAGCAACGCGAAGAA-CCTTACCAGGTCTTGACATCCT-CTGACAATCCTAGAGATA--GGACGTCCCCTTC
GGGGG-CAGAGTGACAGGTGGTGCATGGTTGTCGTCAGCTCGTGTCGTGAGATGTTGGGTTAAGTCCCGCAA
CGAGCGCAACCCTTGATGTTAGTTGCCAGCATTCA--GTTGGGCACTNTAAGGTGACTGCCGGTGACAAACC
GGAGGAAGGTGGGGANNANGTCAAATCATCNGTCCCCTTANGNCCTG-------------------------
-------------------------------------TCNNNNTAACT------------------------
------------------------------------------------------------------------
------------------------------------------------------------------------
----------------------------------
>Bacillus/1-1322 <unknown description>
-------------------------------------------GTTAGCGGCGGACGGGTGAGTAACACGTG
GGTAACCTGCCTGTAAGACTGGGATAACTCCGGGAAACCGGAGCTAATACCGGATAGTTCCTTGAACCGCAT
GGTTCAAGGATGAAAGACGGTTTCGGCTGTCACTTACAGATGGACCCGCGGCGCATTAGCTAGTTGGTGAGG
TAACGGCTCACCAAGGCGACGATGCGTAGCCGACCTGAGAGGGTGATCGGCCACACTGGGACTGAGACACGG
CCCAGACTCCTACGGGAGGCAGCAGTAGGGAATCTTCCGCAATGGACGAAAGTCTGACGGAGCAACGCCGCG
TGAGTGATGAAGGTTTTCGGATCGTAAAGCTCTGTTGTTAGGGAAGAACAAGTGCAA---GAGTAACTGCTT
GCACCTTGACGGTACCTAACCAGAAAGCCACGGCTAACTACGTGCCAGCAGCCGCGGTAATACGTAGGTGGC
AAGCGTTGTCC-GGAATTATTGGGCGTAAAGGGCTCGCAGGCGGTTTCTT-AAGTCTGATGTGAAAG-CCCC
CGGCTCAA-CC-GGGGAGGGTCATTGGAAACTGGGAAACTTGAGTGCAGAAGAGGAGAGTGGAA-TTCCACG
TGTAGCGGTGAAATGCGTAGAGATGTGGAGGAACACCAGTGGCGAAGGCGACTCTCTGGTCTGTAACTGACG
CTGAGGAGCGAAA-GCGT-GGGGAGCGAA-CAGGATTAGATACCCTGGTAGTCCACGCCGT-AAACGATGAG
TGCTAAGTGTTA-GGGGGTTTCCGCCCCTTAGTGCTGCAGCTAACGCATTAAGCACTCCGCCT-GGGGAGTA
CGGTCGCAAGACTGAAACTCAAAGGAATTGACGGGGGCCCGCACAAGCGGTGGAGCATGTGG-TTTAATTCG
AAGCAACGCGAAGAA-CCTTACCAGGTCTTGACATCCT-CTGACAACCCTAGAGATA--GGGCTTTCCCTTC
GGGGA-CAGAGTGACAGGTGGTGCATGGTTGTCGTCAGCTCGTGTCGTGAGATGTTGGGTTAAGTCCCGCAA
CGAGCGCAACCCTTGATCTTAGTTGCCAGCATTCA--GTTGGGCACTCTAAGGTGACTGCCGGTGACAAACC
GGAGGAAGGTGGGGATGACGTCAAATCATCATGCCCCTTATGACCTGGGCTACACACGTGCTACAATGGACA
GAACAAAGGGCTGCGAGACCGCAAGGTTTAGCCAATCCCAC-AAATCTGT--------TCTCAGTTCGGATC
--GCAGTCTGCAACTCGACTGCGTGAAGCTGG-----AATCGCTAGTAATCGCGGATCAG------------
--------CATGCCGCGGTGAATACGTTCCCGGGCCTTGTACACACCGCCCGTCAC----------------
----------------------------------
>Bacillus/1-1330 <unknown description>
---------------------------------------GGATGTTAGCGGCGGACGGGTGAGTAACACGTG
GGTAACCTGCCTGTAAGACTGGGATAACTCCGGGAAACCGGAGCTAATACCGGATAGTTCCTTGAACCGCAT
GGTTCAAGGATGAAAGACGGTTTCGGCTGTCACTTACAGATGGACCCGCGGCGCATTAGCTAGTTGGTGAGG
TAACGGCTCACCAAGGCGACGATGCGTAGCCGACCTGAGAGGGTGATCGGCCACACTGGGACTGAGACACGG
CCCAGACTCCTACGGGAGGCAGCAGTAGGGAATCTTCCGCAATGGACGAAAGTCTGACGGAGCAACGCCGCG
TGAGTGATGAAGGTTTTCGGATCGTAAAGCTCTGTTGTTAGGGAAGAACAAGTGCAA---GAGTAACTGCTT
GCACCTTGACGGTACCTAACCAGAAAGCCACGGCTAACTACGTGCCAGCAGCCGCGGTAATACGTAGGTGGC
AAGCGTTGTCC-GGAATTATTGGGCGTAAAGGGCTCGCAGGCGGTTTCTT-AAGTCTGATGTGAAAG-CCCC
CGGCTCAA-CC-GGGGAGGGTCATTGGAAACTGGGAAACTTGAGTGCAGAAGAGGAGAGTGGAA-TTCCACG
TGTAGCGGTGAAATGCGTAGAGATGTGGAGGAACACCAGTGGCGAAGGCGACTCTCTGGTCTGTAACTGACG
CTGAGGAGCGAAA-GCGT-GGGGAGCGAA-CAGGATTAGATACCCTGGTAGTCCACGCCGT-AAACGATGAG
TGCTAAGTGTTA-GGGGGTTTCCGCCCCTTAGTGCTGCAGCTAACGCATTAAGCACTCCGCCT-GGGGAGTA
CGGTCGCAAGACTGAAACTCAAAGGAATTGACGGGGGCCCGCACAAGCGGTGGAGCATGTGG-TTTAATTCG
AAGCAACGCGAAGAA-CCTTACCAGGTCTTGACATCCT-CTGACAACCCTAGAGATA--GGGCTTTCCCTTC
GGGGA-CAGAGTGACAGGTGGTGCATGGTTGTCGTCAGCTCGTGTCGTGAGATGTTGGGTTAAGTCCCGCAA
CGAGCGCAACCCTTGATCTTAGTTGCCAGCATTCA--GTTGGGCACTCTAAGGTGACTGCCGGTGACAAACC
GGAGGAAGGTGGGGATGACGTCAAATCATCATGCCCCTTATGACCTGGGCTACACACGTGCTACAATGGACA
GAACAAAGGGCTGCGAGACCGCAAGGTTTAGCCAATCCCAC-AAATCTGT--------TCTCAGTTCGGATC
--GCAGTCTGCAACTCGACTGCGTGAAGCTGG-----AATCGCTAGTAATCGCGGATCAG------------
--------CATGCCGCGGTGAATACGTTCCCGGGCCTTGTACACACCGCCCGTCACACCA------------
----------------------------------
>Bacillus/1-1148 <unknown description>
------------------------------------------------------------------------
--------------------------------------CGAAGCTAATACCGGATAGGATCTTCTCCTTCAT
GGGAGATGATTGAAAGATGGTTTCGGCTATCACTTACAGATGGGCCCGCGGTGCATTAGCTAGTTGGTGAGG
TAACGGCTCACCAAGGCAACGATGCATAGCCGACCTGAGAGGGTGATCGGCCACACTGGGACTGAGACACGG
CCCAGACTCCTACGGGAGGCAGCAGTAGGGAATCTTCCGCAATGGACGAAAGTCTGACGGAGCAACGCCGCG
TGAGTGATGAAGGCTTTCGGGTCGTAAAACTCTGTTGTTAGGGAAGAACAAGTACGA---GAGTAACTGCTC
GTACCTTGACGGTACCTAACCAGAAAGCCACGGCTAACTACGTGCCAGCAGCCGCGGTAATACGTAGGTGGC
AAGCGTTATCCGGGAATTATTGGGCGTAAAGCGCGCGCAGGCGGTTTCTT-AAGTCTGATGTGAAAG-CCCA
CGGCTCAA-CC-GTGGAGGGTCATTGGAAACTGGGGAACTTGAGTGCAGAAGAGAAAAGCGGAA-TTCCACG
TGTAGCGGTGAAATGCGTAGAGATGTGGAGGAACACCAGTGGCGAAGGCGGCTTTTTGGTCTGTAACTGACG
CTGAGGCGCGAAA-GCGT-GGGGAGCAAA-CAGGATTAGATACCCTGGTAGTCCACGCCGT-AAACGATGAG
TGCTAAGTGTTA-GAGGGTTTCCGCCCTTTAGTGCTGCAGCTAACGCATTAAGCACTCCGCCT-GGGGAGTA
CGGTCGCAAGACTGAAACTCAAAGGAATTGACGGGGGCCCGCACAAGCGGTGGAGCATGTGG-TTTAATTCG
AAGCAACGCGAAGAA-CCTTACCAGGTCTTGACATCCT-CTGACAACTCTAGAGATA-GAGCGTTCCCCTTC
GGGGGACAGAGTGACAGGTGGTGCATGGTTGTCGTCAGCTCGTGTCGTGAGATGTTGGGTTAAGTCCCGCAA
CGAGCGCAACCCTTGATCTTAGTTGCCAGCATTTA--GTTGGGCACTCTAAGGTGACTGCCGGTGACAAACC
GGAGGAAGGTGGGGATGACGTCAAATCATCATGCCCCTTATGACCTGGGCTACACACGTGCTACAATGGATG
GTACAAAGGGCTGCAAGACCGCGAGGTCAAGCCAATCCCAT-AAAACCAT--------TCTCA---------
------------------------------------------------------------------------
------------------------------------------------------------------------
----------------------------------
>Bacillus/1-1347 <unknown description>
----------------------------------------GAAGTTAGCGGCGGACGGGTGAGTAACACGTG
GGTAACCTGCCCATAAGACTGGGATAACTCCGGGAAACCGGGGCTAATACCGGATAATATTTTGAACTGCAT
GGTTCGAAATTGAAAGGCGGCTTCGGCTGTCACTTATGGATGGACCCGCGTCGCATTAGCTAGTTGGTGAGG
TAACGGCTCACCAAGGCAACGATGCGTAGCCGACCTGAGAGGGTGATCGGCCACACTGGGACTGAGACACGG
CCCAGACTCCTACGGGAGGCAGCAGTAGGGAATCTTCCGCAATGGACGAAAGTCTGACGGAGCAACGCCGCG
TGAGTGATGAAGGCTTTCGGGTCGTAAAACTCTGTTGTTAGGGAAGAACAAGTGCTAGTTGAATAA--GCTG
GCACCTTGACGGTACCTAACCAGAAAGCCACGGCTAACTACGTGCCAGCAGCCGCGGTAATACGTAGGTGGC
AAGCGTTATCC-GGAATTATTGGGCGTAAAGCGCGCGCAGGTGGTTTCTT-AAGTCTGATGTGAAAGCCCCA
CGGCTCAA-CC-GTGGAGGGTCATTGGAAACTGGGAGACTTGAGTGCAGAAGAGGAAAGTGGAA-TTCCATG
TGTAGCGGTGAAATGCGTAGAGATATGGAGGAACACCAGTGGCGAAGGCGACTTTCTGGTCTGTAACTGACA
CTGAGGCGCGAAA-GCGT-GGGGAGCAAA-CAGGATTAGATACCCTGGTAGTCCACGCCGT-AAACGATGAG
TGCTAAGTGTTA-GAGGGTTTCCGCCCTTTAGTGCTGAAGTTAACGCATTAAGCACTCCGCCT-GGGGAGTA
CGGCCGCAAGGCTGAAACTCAAAGGAATTGACGGGGGCCCGCACAAGCGGTGGAGCATGTGG-TTTAATTCG
AAGCAACGCGAAGAA-CCTTACCAGGTCTTGACATCCT-CTGAAAACCCTAGAGATA--GGGCTTCTCCTTC
GGGAG-CAGAGTGACAGGTGGTGCATGGTTGTCGTCAGCTCGTGTCGTGAGATGTTGGGTTAAGTCCCGCAA
CGAGCGCAACCCTTGATCTTAGTTGCCATCATTAA--GTTGGGCACTCTAAGGTGACTGCCGGTGACAAACC
GGAGGAAGGTGGGGATGACGTCAAATCATCATGCCCCTTATGACCTGGGCTACACACGTGCTACAATGGACG
GTACAAAGAGCTGCAAGACCGCGAGGTGGAGCTAATCTCAT-AAAACCGT--------TCTCAGTTCGGATT
--GTAGGCTGCAACTCGCCTACATGAAGCTGG-----AATCGCTAGTAATCGCGGATCAG------------
--------CATGCCGCGGTGAATACGTTCCCGGGCCTTGTACACACCGCCCGTCACACCATCGAGAGTTTGT
AACA------------------------------
>Bacillus/1-1209 <unknown description>
------------------------------------------------------------------------
----------------GACTGGGATAACTTCGGGAAACCGAAGCTAATACCGGATAGGATCTTCTCCTTCAT
GGGAGATGATTGAAAGATGGTTTCGGCTATCACTTACAGATGGGCCCGCGGTGCATTAGCTAGTTGGTGAGG
TAACGGCTCACCAAGGCAACGATGCATAGCCGACCTGAGAGGGTGATCGGCCACACTGGGACTGAGACACGG
CCCAGACTCCTACGGGAGGCAGCAGTAGGGAATCTTCCGCAATGGACGAAAGTCTGACGGAGCAACGCCGCG
TGAGTGATGAAGGCTTTCGGGTCGTAAAACTCTGTTGTTAGGGAAGAACAAGTACAA---GAGTAACTGCTT
GTACCTTGACGGTACCTAACCAGAAAGCCACGGCTAACTACGTGCCAGCAGCCGCGGTAATACGTAGGTGGC
AAGCGTTATCC-GGAATTATTGGGCGTAAAGCGCGCGCAGGCGGTTTCTT-AAGTCTGATGTGAAAG-CCCA
CGGCTCAA-CC-GTGGAGGGTCATTGGAAACTGGGGAACTTGAGTGCAGAAGAGAAAAGCGGAA-TTCCACG
TGTAGCGGTGAAATGCGTAGAGATGTGGAGGAACACCAGTGGCGAAGGCGGCTTTTTGGTCTGTAACTGACG
CTGAGGCGCGAAA-GCGT-GGGGAGCAAA-CAGGATTAGATACCCTGGTAGTCCACGCCGT-AAACGATGAG
TGCTAAGTGTTA-GAGGGTTTCCGCCCTTTAGTGCTGCAGCTAACGCATTAAGCACTCCGCCT-GGGGAGTA
CGGTCGCAAGACTGAAACTCAAAGGAATTGACGGGGGCCCGCACAAGCGGTGGAGCATGTGG-TTTAATTCG
AAGCAACGCGAAGAA-CCTTACCAGGTCTTGACATCCT-CTGACAACTCTAGAGATA-GAGCGTTCCCCTTC
GGGGGACAGAGTGACAGGTGGTGCATGGTTGTCGTCAGCTCGTGTCGTGAGATGTTGGGTTAAGTCCCGCAA
CGAGCGCAACCCTTGATCTTAGTTGCCAGCATTTA--GTTGGGCACTCTAAGGTGACTGCCGGTGACAAACC
GGAGGAAGGTGGGGATGACGTCAAATCATCATGCCCCTTATGACCTGGGCTACACACGTGCTACAATGGATG
GTACAAAGGGCTGCAAGACCGCGAGGTCAAGCCAATCCCAT-AAAACCAT--------TCTCAGTTCGGATT
--GTAGGCTGCAACTCGCCTACATGAAGCCGG-----A----------------------------------
------------------------------------------------------------------------
----------------------------------
>Bacillus/1-1258 <unknown description>
----------------------------------------------------------------------TG
GGCAACCTGCCTGTAAGACTGGGATAACTTCGGGAAACCGGAGCTAATACCGGATAATCCTTTTTCTCTCAT
GAGGAAAAGCTGAAAGTCGGTTTACGCTGACACTTACAGATGGGCCCGCGGCGCATTAGCTAGTTGGTGAGG
TAACGGCTCACCAAGGCGACGATGCGTAGCCGACCTGAGAGGGTGATCGGCCACACTGGGACTGAGACACGG
CCCAGACTCCTACGGGAGGCAGCAGTAGGGAATCTTCCGCAATGGACGAAAGTCTGACGGAGCAACGCCGCG
TGAGCGATGAAGGCCTTCGGGTCGTAAAGCTCTGTTGTTAGGGAAGAACAAGTACCG---GAGTAACTGCCG
GTACCTTGACGGTACCTAACCAGAAAGCCACGGCTAACTACGTGCCAGCAGCCGCGGTAATACGTAGGTGGC
AAGCGTTGTCC-GGAATTATTGGGCGTAAAGCGCGCGCAGGCGGTCCTTT-AAGTCTGATGTGAAAG-CCCA
CGGCTCAA-CC-GTGGAGGGTCATTGGAAACTGGGGGACTTGAGTACAGAAGAGGAAAGCGGAA-TTCCACG
TGTAGCGGTGAAATGCGTAGAGATGTGGAGGAACACCAGTGGCGAAGGCGGCTTTCTGGTCTGTAACTGACG
CTGAGGCGCGAAA-GCGT-GGGGAGCAAA-CAGGATTAGATACCCTGGTAGTCCACGCCGT-AAACGATGAG
TGCTAAGTGTTA-GAGGGTTTCCGCCCTTTAGTGCTGCAGCTAACGCATTAAGCACTCCGCCT-GGGGAGTA
CGGCCGCAAGGCTGAAACTCAAAGGAATTGACGGGGGCCCGCACAAGCGGTGGAGCATGTGG-TTTAATTCG
AAGCAACGCGAAGAA-CCTTACCAGGTCTTGACATCCT-CTGACACTCCTAGAGATA-GGACGTTCCCCTTC
GGGGGACAGAGTGACAGGTGGTGCATGGTTGTCGTCAGCTCGTGTCGTGAGATGTTGGGTTAAGTCCCGCAA
CGAGCGCAACCCTTGTTCTTAGTTGCCAGCATTTA--GTTGGGCACTCTAAGGAGACTGCCGGTGACAAACC
GGAGGAAGGTGGGGATGACGTCAAATCATCATGCCCCTTATGACCTGGGCTACACACGTGCTACAATGGATG
GTACAAAGGGCTGCAAGACCGCGAGGTTTAGCCAATCCCAT-AAAACCAT--------TCTCAGTTCGGATT
--GCAGGCTGCAACTCGCCTGCATGAAGCCGG-----AATCGCTAGTAATCGCGGATCAG------------
--------CATGCCGCG-------------------------------------------------------
----------------------------------
>Bacillus/1-620 <unknown description>
------------------------------------------------------------------------
------------------------------------------------------------------------
-------------------------------------------------------------------TGAGG
TAACGGCTCACCAAGGCGACGATGCGTAGCCGACCTGAGAGGGTGATCGGCCACACTGGGACTGAGACACGG
CCCAGACTCCTACGGGAGGCAGCAGTAGGGAATCTTCCACAATGGACGAAAGTCTGATGGAGCAACGCCGCG
TGAGCGATGAAGGCCTTCGGGTCGTAAAGCTCTGTTGTTAGGGAAGAACAAGTACCG---GAGTAACTGCCG
GTACCTTGACGGTACCTAACCAGAAAGCCACGGCTAACTACGTGCCAGCAGCCGCGGTAATACGTAGGTGGC
AAGCGTTGTCC-GGAATTATTGGGCGTAAAGCGCGCGCAGGCGGTCCTTT-AAGTCTGATGTGAAAG-CCCA
CGGCTCAA-CC-GTGGAGGGTCATTGGAAACTGGGGGACTTGAGTGCAGAAGAGGAAAGCGGAA-TTCCACG
TGTAGCGGTGAAATGCGTAGAGATGTGGAGGAACACCAGTGGCGAAGGCGGCTTTCTGGTCTGTAACTGACG
CTGAGGCGCGAAA-GCGT-GGGGAGCAAA-CAGGATTAGATACCCTGGTAGTCCACGCCGT-AAACGATGAG
TGCTAAGTGTTA-GAGGGTTTCCGCCCTTTAGTGCTGCANCTAACGCATTAAG-------------------
------------------------------------------------------------------------
------------------------------------------------------------------------
------------------------------------------------------------------------
------------------------------------------------------------------------
------------------------------------------------------------------------
------------------------------------------------------------------------
------------------------------------------------------------------------
------------------------------------------------------------------------
----------------------------------
>Bacillus/1-1190 <unknown description>
------------------------------------------------------------------------
------------------CTGGGATAACTCCGGGAAACCGGGGCTAATACCGGATGGTTGTTTGAACCGCAT
GGTTCAAACATAAAAGGTGGCTTCGGCTACCACTTACAGATGGACCCGCGGCGCATTAGCTAGTTGGTGAGG
TAACGGCTCACCAAGGCAACGATGCGTAGCCGACCTGAGAGGGTGATCGGCCACACTGGGACTGAGACACGG
CCCAGACTCCTACGGGAGGCAGCAGTAGGGAATCTTCCGCAATGGACGAAAGTCTGACGGAGCAACGCCGCG
TGAGTGATGAAGGTTTTCGGATCGTAAAGCTCTGTTGTTAGGGAAGAACAAGTACCGTTCGAATAG--GGCG
GTACCTTGACGGTACCTAACCAGAAAGCCACGGCTAACTACGTGCCAGCAGCCGCGGTAATACGTAGGTGGC
AAGCGTTGTCC-GGAATTATTGGGCGTAAAGGGCTCGCAGGCGGTTTCTT-AAGTCTGATGTGAAAG-CCCC
CGGCTCAA-CC-GGGGAGGGTCATTGGAAACTGGGGAACTTGAGTGCAGAAGAGGAGAGTGGAA-TTCCACG
TGTAGCGGTGAAATGCGTAGAGATGTGGAGGAACACCAGTGGCGAAGGCGACTCTCTGGTCTGTAACTGACG
CTGAGGAGCGAAA-GCGT-GGGGAGCGAA-CAGGATTAGATACCCTGGTAGTCCACGCCGT-AAACGATGAG
TGCTAAGTGTTA-GGGGGTTTCCGCCCCTTAGTGCTGCAGCTAACGCATTAAGCACTCCGCCT-GGGGAGTA
CGGTCGCAAGACTGAAACTCAAAGGAATTGACGGGGGCCCGCACAAGCGGTGGAGCATGTGG-TTTAATTCG
AAGCAACGCGAAGAA-CCTTACCAGGTCTTGACATCCT-CTGACAATCCTAGAGATA--GGACGTCCCCTTC
GGGGG-CAGAGTGACAGGTGGTGCATGGTTGTCGTCAGCTCGTGTCGTGAGATGTTGGGTTAAGTCCCGCAA
CGAGCGCAACCCTTGATCTTAGTTGCCAGCATTCA--GTTGGGCACTCTAAGGTGACTGCCGGTGACAAACC
GGAGGAAGGTGGGGATGACGTCAAATCATCATGCCCCTTATGACCTGGGCTACACACGTGCTACAATGGACA
GAACAAAGGGCAGCGAAACCGCGAGGTTAAGCCAATCCCAC-AAATCTGT--------TCTCAGTTCGGATC
--GCAGTCTGCAACTCG-------------------------------------------------------
------------------------------------------------------------------------
----------------------------------
>Arthrobacter/1-1013 <unknown description>
------------------------------------------------------------------------
--------------------------------------------------------GCTTTTTG--------
------------------------------TGGTTTTGGATGGACTCGCGGCCTATCAGCTTGTTGGTGAGG
TAATGGCTCACCAAGGCGACGACGGGTAGCCGGCCTGAGAGGGTGACCGGCCACACTGGGACTGAGACACGG
CCCAGACTCCTACGGGAGGCAGCAGTGGGGAATATTGCACAATGGGCGAAAGCCTGATGCAGCGACGCCGCG
TGAGGGATGACGGCCTTCGGGTTGTAAACCTCTTTCAGTAGGGAAGAA------------GCGAAA------
-----GTGACGGTACCTGCAGAAGAAGCGCCGGCTAACTACGTGCCAGCAGCCGCGGTAATACGTAGGGCGC
AAGCGTTATCC-GGAATTATTGGGCGTAAAGAGCTCGTAGGCGGTTTGTC-GCGTCTGCCGTGAAAG-TCCG
GGGCTCAACTC--CGGATCTGCGGTGGGTACGGGCAGACTAGAGTGATGTAGGGGAGACTGGAA-TTCCTGG
TGTAGCGGTGAAATGCGCAGATATCAGGAGGAACACCGATGGCGAAGGCAGGTCTCTGGGCATTAACTGACG
CTGAGGAGCGAAA-GCAT-GGGGAGCGAA-CAGGATTAGATACCCTGGTAGTCCATGCCGT-AAACGTTGGG
CACTAGGTGTGGGGGACATTCCACGTTTTCCGCGCCGTAGCTAACGCATTAAGTGCCCCGCCT-GGGGAGTA
CGGCCGCAAGGCTAAAACTCAAAGGAATTGACGGGGGCCCGCACAAGCGGCGGAGCATGCGG-ATTAATTCG
ATGCAACGCGAAGAA-CCTTACCAAGGCTTGACATGGGCCGGACCGGGCTGGAAACA--GTCCTTCCCCTTT
GGGG--CCGGTTCACAGGTGGTGCATGGTTGTCGTCAGCTCGTGTCGTGAGATGTTGGGTTAAGTCCCGCAA
CGAGCGCAACCCTCGTTCCATGTTGCCAGCGCGTAATGGCGGGGACTCATGGGAGACTGCCGGGGTCAACTC
GGAGGAAGGTGGGGACGACGTCAAATCATCATGCCCCTTATGTCTTGGGCTTCACGCATGCTACAAT-----
------------------------------------------------------------------------
------------------------------------------------------------------------
------------------------------------------------------------------------
----------------------------------
>Bacillus/1-1189 <unknown description>
------------------------------------------------------------------------
-----------------ACTGGGATAACTCCGGGAAACCGGGGCTAATACCGGATAATATTTTGAACTGCAT
GGTTCGAAATTGAAAGGCGGCTTCGGCTGTCACTTATGGATGGACCCGCGTCGCATTAGCTAGTTGGTGAGG
TAACGGCTCACCAAGGCAACGATGCGTAGCCGACCTGAGAGGGTGATCGGCCACACTGGGACTGAGACACGG
CCCAGACTCCTACGGGAGGCAGCAGTAGGGAATCTTCCGCAATGGACGAAAGTCTGACGGAGCAACGCCGCG
TGAGTGATGAAGGCTTTCGGGTCGTAAAACTCTGTTGTTAGGGAAGAACAAGTGCTAGTTGAATAA--GCTG
GCACCTTGACGGTACCTAACCAGAAAGCCACGGCTAACTACGTGCCAGCAGCCGCGGTAATACGTAGGTGGC
AAGCGTTATCC-GGAATTATTGGGCGTAAAGCGCGCGCAGGTGGTTTCTT-AAGTCTGATGTGAAAG-CCCA
CGGCTCAA-CC-GTGGAGGGTCATTGGAAACTGGGAGACTTGAGTGCAGAAGAGGAAAGTGGAA-TTCCATG
TGTAGCGGTGAAATGCGTAGAGATATGGAGGAACACCAGTGGCGAAGGCGACTTTCTGGTCTGTAACTGACA
CTGAGGCGCGAAA-GCGT-GGGGAGCAAA-CAGGATTAGATACCCTGGTAGTCCACGCCGT-AAACGATGAG
TGCTAAGTGTTA-GAGGGTTTCCGCCCTTTAGTGCTGAAGTTAACGCATTAAGCACTCCGCCT-GGGGAGTA
CGGCCGCAAGGCTGAAACTCAAAGGAATTGACGGGGGCCCGCACAAGCGGTGGAGCATGTGG-TTTAATTCG
AAGCAACGCGAAGAA-CCTTACCAGGTCTTGACATCCT-CTGAAAACCCTAGAGATA--GGGCTTCTCCTTC
GGGAG-CAGAGTGACAGGTGGTGCATGGTTGTCGTCAGCTCGTGTCGTGAGATGTTGGGTTAAGTCCCGCAA
CGAGCGCAACCCTTGATCTTAGTTGCCATCATTAA--GTTGGGCACTCTAAGGTGACTGCCGGTGACAAACC
GGAGGAAGGTGGGGATGACGTCAAATCATCATGCCCCTTATGACCTGGGCTACACACGTGCTACAATGGACG
GTACAAAGAGCTGCAAGACCGCGAGGTGGAGCTAATCTCAT-AAAACCGT--------TCTCAGTTCGGATT
--GTAGGCTGCAACT---------------------------------------------------------
------------------------------------------------------------------------
----------------------------------
>Bacillus/1-1242 <unknown description>
----------------------------------------------------------------------TG
GGCAACCTGCCTGTAAGACTGGGATAACTTCGGGAAACCGAAGCTAATACCGGATAGGATCTTCTCCTTCAT
GGGAGATGATTGAAAGATGGTTTCGGCTATCACTTACAGATGGGCCCGCGGTGCATTAGCTAGTTGGTGAGG
TAACGGCTCACCAAGGCAACGATGCATAGCCGACCTGAGAGGGTGATCGGCCACACTGGGACTGAGACACGG
CCCAGACTCCTACGGGAGGCAGCAGTAGGGAATCTTCCGCAATGGACGAAAGTCTGACGGAGCAACGCCGCG
TGAGTGATGAAGGCTTTCGGGTCGTAAAACTCTGTTGTTAGGGAAGAACAAGTACGA---GAGTAACTGCTC
GTACCTTGACGGTACCTAACCAGAAAGCCACGGCTAACTACGTGCCAGCAGCCGCGGTAATACGTAGGTGGC
AAGCGTTATCC-GGAATTATTGGGCGTAAAGCGCGCGCAGGCGGTTTCTT-AAGTCTGATGTGAAAG-CCCA
CGGCTCAA-CC-GTGGAGGGTCATTGGAAACTGGGGAACTTGAGTGCAGAAGAGAAAAGCGGAATTTCCACG
TGTAGCGGTGAAATGCGTAGAGATGTGGAGGAACACCAGTGGCGAAGGCGGCTTTTTGGTCTGTAACTGACG
CTGAGGCGCGAAA-GCGT-GGGGAGCAAA-CAGGATTAGATACCCTGGTAGTCCACGCCGT-AAACGATGAG
TGCTAAGTGTTA-GAGGGTTTCCGCCCTTTAGTGCTGCAGCTAACGCATTAAGCACTCCGCCT-GGGGAGTA
CGGTCGCAAGACTGAAACTCAAAGGAATTGACGGGGGCCCGCACAAGCGGTGGAGCATGTGG-TTTAATTCG
AAGCAACGCGAAGAA-CCTTACCAGGTCTTGACATCCT-CTGACAACTCTAGAGATA-GAGCGTTCCCCTTC
GGGGGACAGAGTGACAGGTGGTGCATGGTTGTCGTCAGCTCGTGTCGTGAGATGTTGGGTTAAGTCCCGCAA
CGAGCGCAACCCTTGATCTTAGTTGCCAGCATTTA--GTTGGGCACTCTAAGGTGACTGCCGGTGACAAACC
GGAGGAAGGTGGGGATGACGTCAAATCATCATGCCCCTTATGACCTGGGCTACACACGTGCTACAATGGATG
GTACAAAGGGCTGCAAGACCGCGAGGTCAAGCCAATCCCAT-AAAACCAT--------TCTCAGTTCGGATT
--GTAGGCTGCAACTCGCCTACATGAAGCNGG-----AATCGCTNGTAATCG--------------------
------------------------------------------------------------------------
----------------------------------
>Bacillus/1-603 <unknown description>
------------------------------------------------------------------------
------------------------------------------------------------------------
--------------------------CTGACACTTACAGATGGGCCCGCGGCGCATTAGCTAGTTGGTGAGG
TAACGGCTCACCAAGGCGACGATGCGTAGCCGACCTGAGAGGGTGATCGGCCACACTGGGACTGAGACACGG
CCCAGACTCCTACGGGAGGCAGCAGTAGGGAATCTTCCACAATGGACGAAAGTCTGATGGAGCAACGCCGCG
TGAGCGATGAAGGCCTTCGGGTCGTAAAGCTCTGTTGTTAGGGAAGAACAAGTACCG---GAGTAACTGCCG
GTACCTTGACGGTACCTAACCAGAAAGCCACGGCTAACTACGTGCCAGCAGCCGCGGTAATACGTAGGTGGC
AAGCGTTGTCC-GGAATTATTGGGCGTAAAGCGCGCGCAGGCGGTCCTTT-AAGTCTGATGTGAAAG-CCCA
CGGCTCAA-CC-GTGGAGGGTCATTGGAAACTGGGGGACTTGAGTGCAGAAGAGGAAAGCGGAA-TTCCACG
TGTAGCGGTGAAATGCGTAGAGATGTGGAGGAACACCAGTGGCGAAGGCGGCTTTCTGGTCTGTAACTGACG
CTGAGGCGCGAAA-GCGT-GGGGAGCAAA-CAGGATTAGATACCCTGGTAGTCCACGCCGT-AAAC------
------------------------------------------------------------------------
------------------------------------------------------------------------
------------------------------------------------------------------------
------------------------------------------------------------------------
------------------------------------------------------------------------
------------------------------------------------------------------------
------------------------------------------------------------------------
------------------------------------------------------------------------
------------------------------------------------------------------------
----------------------------------
>Bacillus/1-1192 <unknown description>
------------------------------------------------------------------------
-------------------TGGGATAACTCCGGGAAACCGGAGCTAATACCGGATAGTTCCTTGAACCGCAT
GGTTCAAGGATGAAAGACGGTTTCGGCTGTCACTTACAGATGGACCCGCGGCGCATTAGCTAGTTGGTGGGG
TAATGGCTCACCAAGGCGACGATGCGTAGCCGACCTGAGAGGGTGATCGGCCACACTGGGACTGAGACACGG
CCCAGACTCCTACGGGAGGCAGCAGTAGGGAATCTTCCGCAATGGACGAAAGTCTGACGGAGCAACGCCGCG
TGAGTGATGAAGGTTTTCGGATCGTAAAGCTCTGTTGTTAGGGAAGAACAAGTGCGA---GAGTAACTGCTC
GCACCTTGACGGTACCTAACCAGAAAGCCACGGCTAACTACGTGCCAGCAGCCGCGGTAATACGTAGGTGGC
AAGCGTTGTCC-GGAATTATTGGGCGTAAAGGGCTCGCAGGCGGTTTCTT-AAGTCTGATGTGAAAG-CCCC
CGGCTCAA-CC-GGGGAGGGTCATTGGAAACTGGGAAACTTGAGTGCAGAAGAGGAGAGTGGAA-TTCCACG
TGTAGCGGTGAAATGCGTAGAGATGTGGAGGAACACCAGTGGCGAAGGCGACTCTCTGGTCTGTAACTGACG
CTGAGGAGCGAAA-GCGT-GGGGAGCGAA-CAGGATTAGATACCCTGGTAGTCCACGCCGT-AAACGATGAG
TGCTAAGTGTTA-GGGGGTTTCCGCCCCTTAGTGCTGCAGCTAACGCATTAAGCACTCCGCCT-GGGGAGTA
CGGTCGCAAGACTGAAACTCAAAGGAATTGACGGGGGCCCGCACAAGCGGTGGAGCATGTGG-TTTAATTCG
AAGCAACGCGAAGAA-CCTTACCAGGTCTTGACATCCT-CTGACAACCCTAGAGATA--GGGCTTTCCCTTC
GGGGA-CAGAGTGACAGGTGGTGCATGGTTGTCGTCAGCTCGTGTCGTGAGATGTTGGGTTAAGTCCCGCAA
CGAGCGCAACCCTTGATCTTAGTTGCCAGCATTTA--GTTGGGCACTCTAAGGTGACTGCCGGTGACAAACC
GGAGGAAGGTGGGGATGACGTCAAATCATCATGCCCCTTATGACCTGGGCTACACACGTGCTACAATGGACA
GAACAAAGGGCTGCGAGACCGCAAGGTTTAGCCAATCCCAT-AAATCTGT--------TCTCAGTTCGGATC
--GCAGTCTGCAACTCGACTG---------------------------------------------------
------------------------------------------------------------------------
----------------------------------
>Bacillus/1-1131 <unknown description>
------------------------------------------------------------------------
--------------------------------------------------CGGATAGGATCTTCTCCTTCAT
GGGAGATGATTGAAAGATGGTTTCGGCTATCACTTACAGATGGGCCCGCGGTGCATTAGCTAGTTGGTGAGG
TAACGGCTCACCAAGGCAACGATGCATAGCCGACCTGAGAGGGTGATCGGCCACACTGGGACTGAGACACGG
CCCAGACTCCTACGGGAGGCAGCAGTAGGGAATCTTCCGCAATGGACGAAAGTCTGACGGAGCAACGCCGCG
TGAGTGATGAAGGCTTTCGGGTCGTAAAACTCTGTTGTTAGGGAAGAACAAGTACGA---GAGTAACTGCTC
GTACCTTGACGGTACCTAACCAGAAAGCCACGGCTAACTACGTGCCAGCAGCCGCGGTAATACGTAGGTGGC
AAGCGTTATCCNGGAATTATTGGGCGTAAAGCGCGCGCAGGCGGTTTCTT-AAGTCTGATGTGAAAG-CCCA
CGGCTCAA-CC-GTGGAGGGTCATTGGAAACTGGGGAACTTGAGTGCAGAAGAGAAAAGCGGAA-TTCCACG
TGTAGCGGTGAAATGCGTAGAGATGTGGAGGAACACCAGTGGCGAAGGCGGCTTTTTGGTCTGTAACTGACG
CTGAGGCGCGAAA-GCGT-GGGGAGCAAA-CAGGATTAGATACCCTGGTAGTCCACGCCGT-AAACGATGAG
TGCTAAGTGTTA-GAGGGTTTCCGCCCTTTAGTGCTGCAGCTAACGCATTAAGCACTCCGCCT-GGGGAGTA
CGGTCGCAAGACTGAAACTCAAAGGAATTGACGGGGGCCCGCACAAGCGGTGGAGCATGTGG-TTTAATTCG
AAGCAACGCGAAGAA-CCTTACCAGGTCTTGACATCCT-CTGACAACTCTAGAGATA-GAGCGTTCCCCTTC
GGGGGACAGAGTGACAGGTGGTGCATGGTTGTCGTCAGCTCGTGTCGTGAGATGTTGGGTTAAGTCCCGCAA
CGAGCGCAACCCTTGATCTTAGTTGCCAGCATTTA--GTTGGGCACTCTAAGGTGACTGCCGGTGACAAACC
GGAGGAAGGTGGGGATGACGTCAAATCATCATGCCCCTTATGACCTGGGCTACACACGTGCTACAATGGATG
GTACAAAGGGCTGCAAGACCGCGAGGTCAAGCCAATCCCAT-AAAACCAT----------------------
------------------------------------------------------------------------
------------------------------------------------------------------------
----------------------------------
