# Supplementary material for: Modifying and reacting to the environmental pH can drive bacterial interactions
Source: PLoS Biol. 2018 Mar 14;16(3):e2004248. doi: 10.1371/journal.pbio.2004248 (PMC5868856; doi:10.1371/journal.pbio.2004248)
Supplement: S4 Data — (IPYNB) [file pbio.2004248.s025.ipynb]

# %% [markdown]
# Table of Contents
* [1. fuzzy logic based model](#1.-fuzzy-logic-based-model)
	* [1.1 Setting membership functions and rules](#1.1-Setting-membership-functions-and-rules)
		* [1.1.1 single species](#1.1.1-single-species)
			* [1.1.1.1 Ca Allee](#1.1.1.1-Ca-Allee)
			* [1.1.1.2 Lp Allee](#1.1.1.2-Lp-Allee)
			* [1.1.1.3 Sm suicide](#1.1.1.3-Sm-suicide)
			* [1.1.1.4 Pv ecocide](#1.1.1.4-Pv-ecocide)
		* [1.1.2 interaction](#1.1.2-interaction)
			* [1.1.2.1 fuzzyfunctions](#1.1.2.1-fuzzyfunctions)
			* [1.1.2.2 bistability](#1.1.2.2-bistability)
			* [1.1.2.3 successive growth](#1.1.2.3-successive-growth)
			* [1.1.2.4 murder suicide](#1.1.2.4-murder-suicide)
			* [1.1.2.5 mutual stabilization](#1.1.2.5-mutual-stabilization)
* [2. dfferential equations](#2.-dfferential-equations)
	* [2.1 differential equations for one species](#2.1-differential-equations-for-one-species)
		* [2.1.1 examples single species](#2.1.1-examples-single-species)
	* [2.2 differential equations for two species](#2.2-differential-equations-for-two-species)
		* [2.2.1 bistability](#2.2.1-bistability)
		* [2.2.2 successive growth](#2.2.2-successive-growth)
		* [2.2.3 murder suicide](#2.2.3-murder-suicide)
			* [2.2.3.1 murder suicide really](#2.2.3.1-murder-suicide-really)
			* [2.2.3.2 stabilization](#2.2.3.2-stabilization)
		* [2.2.4 mutual stabilization](#2.2.4-mutual-stabilization)
		* [2.2.5 example kinetics](#2.2.5-example-kinetics)
			* [2.2.5.1 mutual stabilization](#2.2.5.1-mutual-stabilization)
			* [2.2.5.2 murder suicide](#2.2.5.2-murder-suicide)
			* [2.2.5.3 sucessive growth](#2.2.5.3-sucessive-growth)
			* [2.2.5.4 bistability](#2.2.5.4-bistability)


# %% [markdown]
# 1. fuzzy logic based model

# %% [markdown]
Code for the simulations shown in S14 and S15 Figs.

# %% [markdown]
## 1.1 Setting membership functions and rules

# %% [code]

%pylab inline

import numpy as np
import skfuzzy as fuzz
from skfuzzy import control as ctrl

# New Antecedent/Consequent objects hold universe variables and membership
# functions
pH = ctrl.Antecedent(np.arange(-1, 16, 1), 'pH')
prefered_pH = ctrl.Antecedent(np.arange(0, 15, 1), 'prefered_pH') # AND connection of first two gives survival


pH_change=ctrl.Antecedent(np.arange(-2, 3, 1), 'pH_change')

dcell_density=ctrl.Consequent(np.arange(-5, 6, 1), 'dcell_density')


#cell_density_b=ctrl.Consequent(np.arange(-2, 11, 1), 'cell_density_b')

# Auto-membership function population is possible with .automf(3, 5, or 7)


prefered_pH['low'] = fuzz.trapmf(prefered_pH.universe, [0,0,5,9])
prefered_pH['high'] = fuzz.trapmf(prefered_pH.universe, [5,9,14,14])


pH_change['negative'] = fuzz.trapmf(pH_change.universe, [-2,-2,-1,1])
pH_change['positive'] = fuzz.trapmf(pH_change.universe, [-1,1,2,2])


pH['low'] = fuzz.trapmf(pH.universe, [-1,-1,5.3,9.3])
pH['high'] = fuzz.trapmf(pH.universe, [5,9,15,15])


dcell_density['positive'] = fuzz.trapmf(dcell_density.universe, [-3,2,5,5])
dcell_density['negative'] = fuzz.trapmf(dcell_density.universe,[-5,-5,-2,3])


## parmeters for pH change

cell_density=ctrl.Antecedent(np.arange(-1, 10, 1), 'cell_density')

cell_density['zero'] = fuzz.trapmf(cell_density.universe, [-1,-1,0.5,3])
cell_density['positive'] = fuzz.trapmf(cell_density.universe, [1,3.5,10,10])


dpH=ctrl.Consequent(arange(-4,5,1), 'dpH')

dpH['negative'] = fuzz.trapmf(dpH.universe, [-4,-4,-2.5,-1])
dpH['zero'] = fuzz.trimf(dpH.universe, [-2,0,2])
dpH['positive']=fuzz.trapmf(dpH.universe, [1,2.5,4,4])


# %% [code]
dpH.view()
savefig('./dpH_msf.eps', transparent=1)

# %% [code]
##reaction to pH
rule1 = ctrl.Rule(pH['low'] & prefered_pH['low'] 
                  | pH['high'] & prefered_pH['high'] 
                  , dcell_density['positive'])

rule2 = ctrl.Rule(pH['low'] & prefered_pH['high'] 
                  | pH['high'] & prefered_pH['low'] 
                  , dcell_density['negative'])


dcd_ctrl = ctrl.ControlSystem([rule1, rule2])
dcd = ctrl.ControlSystemSimulation(dcd_ctrl)


## change of pH

rule3 = ctrl.Rule( cell_density['positive'] & pH_change['positive'], dpH['positive'])


rule4 = ctrl.Rule( (cell_density['positive'] & pH_change['negative']), dpH['negative'])


rule5 = ctrl.Rule( cell_density['zero'] , dpH['zero'])


pHc_ctrl= ctrl.ControlSystem([rule3, rule4, rule5])
pHc=ctrl.ControlSystemSimulation(pHc_ctrl)

# %% [code]


# %% [code]
def fuzz(timepoints,cell_dens,pHs, pre_pH, pH_changes ):
    ''' fuzzy network for one species and environment'''
    cell_d=[]
    pHf=[]
    
    cell_d.append(cell_dens)
    pHf.append(pHs)
    
    for i in range(timepoints):
        # reaction to pH
        dcd.input['pH'] = pHs
        dcd.input['prefered_pH'] = pre_pH
        dcd.compute ()
        cell_dens+=dcd.output['dcell_density']
        if cell_dens>8:
            cell_dens=8
        if cell_dens<0:
            cell_dens=0   
        cell_d.append(cell_dens)
 
        # change of pH
        pHc.input['cell_density']=cell_d[-1]
        pHc.input['pH_change']=pH_changes
        pHc.compute()
        pHs+=pHc.output['dpH']
        if pHs>14:
            pHs=14
        if pHs<0:
            pHs=0
        
        pHf.append(pHs)
            
            
    return [cell_d,pHf]

# %% [code]
#for one species
pHs=4    # 0-14   
pre_pH=10   # 0-14
cell_dens=5  # 0-6
pH_changes=1   #-5-5 , shows direction of pH change, chose values around 0 to make stuff stable

timepoints=50


res=fuzz(timepoints, cell_dens, pHs, pre_pH, pH_changes)   
    
plot(res[0], 'ko-', label='cell density')
plot(res[1], 'ro-', label='pH')
legend()

# %% [markdown]
### 1.1.1 single species

# %% [markdown]
#### 1.1.1.1 Ca Allee

# %% [code]
pHs_ra=arange(1,15,1)  
pre_pH=10   # 0-14
cell_dens_ra=linspace(.1,6,10)  # 0-6
pH_changes=1   #-5-5 , shows direction of pH change, chose values around 0 to make stuff stable

timepoints=200

cell_d=[]
pHf=[]

cell_d.append(cell_dens)
pHf.append(pHs)

phsp=ndarray((len(cell_dens_ra),len(pHs_ra)))

for j in range(len(pHs_ra)):
    for k in range(len(cell_dens_ra)):
        res=fuzz(timepoints, cell_dens_ra[k], pHs_ra[j], pre_pH, pH_changes)
        phsp[k][j]=res[0][-1]

# %% [code]
phsp[phsp>0]=2


rcParams['font.size']=14

from matplotlib.colors import LinearSegmentedColormap

vmax=3.


fig, ax = plt.subplots()

cmap = mpl.colors.ListedColormap([[1., 1.,1.], [0., .5, 1.],
                                  [1., .2, .2], [.5, 0., 1.]])


im=pcolormesh(phsp, cmap=cmap, vmin=0, vmax=vmax, edgecolors='black',lw=0.5 )
ylabel('initial cell density')
xlabel('intial pH')

cbar = fig.colorbar(im)
cbar.set_ticks([0.375,1.125,1.875,2.625])
cbar.set_ticklabels(('None','A','B','A and B'))
axis([0,14,0,6])

xticks(arange(len(pHs_ra))+0.5,pHs_ra)
yticks(arange(len(cell_dens_ra))+0.5,
       around(cell_dens_ra,1))
xlabel('initial pH')
ylabel('initial cell density', size=16)


savefig('./fuzz_Ca_allee_B_short.eps',transparent=1, bbox_inches='tight')

# %% [markdown]
#### 1.1.1.2 Lp Allee

# %% [code]
pHs_ra=arange(1,15,1)  
pre_pH=4   # 0-14
cell_dens_ra=linspace(.1,6,10)  # 0-6
pH_changes=-1   #-5-5 , shows direction of pH change, chose values around 0 to make stuff stable

timepoints=200

cell_d=[]
pHf=[]

cell_d.append(cell_dens)
pHf.append(pHs)

phsp=ndarray((len(cell_dens_ra),len(pHs_ra)))

for j in range(len(pHs_ra)):
    for k in range(len(cell_dens_ra)):
        res=fuzz(timepoints, cell_dens_ra[k], pHs_ra[j], pre_pH, pH_changes)
        phsp[k][j]=res[0][-1]

# %% [code]
phsp[phsp>0]=1


rcParams['font.size']=14

from matplotlib.colors import LinearSegmentedColormap

vmax=3.


fig, ax = plt.subplots()

cmap = mpl.colors.ListedColormap([[1., 1.,1.], [0., .5, 1.],
                                  [1., .2, .2], [.5, 0., 1.]])


im=pcolormesh(phsp, cmap=cmap, vmin=0, vmax=vmax, edgecolors='black',lw=0.5 )
ylabel('initial cell density')
xlabel('intial pH')

cbar = fig.colorbar(im)
cbar.set_ticks([0.375,1.125,1.875,2.625])
cbar.set_ticklabels(('None','A','B','A and B'))
axis([0,14,0,6])

xticks(arange(len(pHs_ra))+0.5,pHs_ra)
yticks(arange(len(cell_dens_ra))+0.5,
       around(cell_dens_ra,1))
xlabel('initial pH')
ylabel('initial cell density', size=16)


savefig('./fuzz_Lp_allee_A_short.eps',transparent=1, bbox_inches='tight')

# %% [markdown]
#### 1.1.1.3 Sm suicide

# %% [code]
pHs_ra=arange(1,15,1)  
pre_pH=8.0   # 0-14
cell_dens_ra=linspace(.1,6,10)  # 0-6
pH_changes=-1   #-5-5 , shows direction of pH change, chose values around 0 to make stuff stable

timepoints=200

cell_d=[]
pHf=[]

cell_d.append(cell_dens)
pHf.append(pHs)

phsp=ndarray((len(cell_dens_ra),len(pHs_ra)))

for j in range(len(pHs_ra)):
    for k in range(len(cell_dens_ra)):
        res=fuzz(timepoints, cell_dens_ra[k], pHs_ra[j], pre_pH, pH_changes)
        phsp[k][j]=res[0][-1]

# %% [code]
phsp[phsp>0]=2

rcParams['font.size']=14

from matplotlib.colors import LinearSegmentedColormap

vmax=3.


fig, ax = plt.subplots()

cmap = mpl.colors.ListedColormap([[1., 1.,1.], [0., .5, 1.],
                                  [1., .2, .2], [.5, 0., 1.]])


im=pcolormesh(phsp, cmap=cmap, vmin=0, vmax=vmax, edgecolors='black',lw=0.5 )
ylabel('initial cell density')
xlabel('intial pH')

cbar = fig.colorbar(im)
cbar.set_ticks([0.375,1.125,1.875,2.625])
cbar.set_ticklabels(('None','A','B','A and B'))
axis([0,14,0,6])

xticks(arange(len(pHs_ra))+0.5,pHs_ra)
yticks(arange(len(cell_dens_ra))+0.5,
       around(cell_dens_ra,1))
xlabel('initial pH')
ylabel('initial cell density', size=16)


savefig('./fuzz_Sm_ecocide_short.eps',transparent=1, bbox_inches='tight')

# %% [markdown]
#### 1.1.1.4 Pv ecocide

# %% [code]
pHs_ra=arange(1,15,1)  
pre_pH=5   # 0-14
cell_dens_ra=linspace(.1,6,10)  # 0-6
pH_changes=1   #-5-5 , shows direction of pH change, chose values around 0 to make stuff stable

timepoints=200

cell_d=[]
pHf=[]

cell_d.append(cell_dens)
pHf.append(pHs)

phsp=ndarray((len(cell_dens_ra),len(pHs_ra)))

for j in range(len(pHs_ra)):
    for k in range(len(cell_dens_ra)):
        res=fuzz(timepoints, cell_dens_ra[k], pHs_ra[j], pre_pH, pH_changes)
        phsp[k][j]=res[0][-1]

# %% [code]
phsp[phsp>0]=2

rcParams['font.size']=14

from matplotlib.colors import LinearSegmentedColormap

vmax=3.


fig, ax = plt.subplots()

cmap = mpl.colors.ListedColormap([[1., 1.,1.], [0., .5, 1.],
                                  [1., .2, .2], [.5, 0., 1.]])


im=pcolormesh(phsp, cmap=cmap, vmin=0, vmax=vmax, edgecolors='black',lw=0.5 )
ylabel('initial cell density')
xlabel('intial pH')

cbar = fig.colorbar(im)
cbar.set_ticks([0.375,1.125,1.875,2.625])
cbar.set_ticklabels(('None','A','B','A and B'))
axis([0,14,0,6])

xticks(arange(len(pHs_ra))+0.5,pHs_ra)
yticks(arange(len(cell_dens_ra))+0.5,
       around(cell_dens_ra,1))
xlabel('initial pH')
ylabel('initial cell density', size=16)


savefig('./fuzz_Pv_ecocide_short.eps',transparent=1, bbox_inches='tight')

# %% [markdown]
### 1.1.2 interaction

# %% [markdown]
#### 1.1.2.1 fuzzyfunctions

# %% [code]
def fuzztwospc(timepoints,cell_dens_a,cell_dens_b,pHs, pre_pH_a, pre_pH_b, pH_changes_a, pH_changes_b,ass):
    cell_d_a=[]
    cell_d_b=[]
    pHf=[]
    
    cell_d_a.append(cell_dens_a)
    cell_d_b.append(cell_dens_b)
    pHf.append(pHs)
    
    for i in range(timepoints):
        # reaction to pH for a
        dcd.input['pH'] = pHs
        dcd.input['prefered_pH'] = pre_pH_a
        dcd.compute ()
        cell_dens_a+=dcd.output['dcell_density']
        if cell_dens_a>8:
            cell_dens_a=8
        if cell_dens_a<0:
            cell_dens_a=0
            
        cell_d_a.append(cell_dens_a)
        
        #reaction to pH for b
        dcd.input['pH'] = pHs
        dcd.input['prefered_pH'] = pre_pH_b
        dcd.compute ()
        cell_dens_b+=dcd.output['dcell_density']
        if cell_dens_b>8:
            cell_dens_b=8
        if cell_dens_b<0:
            cell_dens_b=0
 
        cell_d_b.append(cell_dens_b)
    
        # change of pH for a
        pHc.input['cell_density']=cell_dens_a
        pHc.input['pH_change']=pH_change_a
        pHc.compute()
        pHs+=pHc.output['dpH']

        
        # change of pH for b
        pHc.input['cell_density']=cell_dens_b
        pHc.input['pH_change']=pH_change_b
        pHc.compute()
        pHs+=pHc.output['dpH']*ass
    
    
        if pHs>14:   # correct for pH values belwo zero and above 14
            pHs=14
        if pHs<0:
            pHs=0
        pHf.append(pHs)
 
    return [cell_d_a, cell_d_b,pHf] 

# %% [markdown]
#### 1.1.2.2 bistability

# %% [code]
pHs_ra=arange(1,15,1) 

cell_dens_a_ra=linspace(0.1,4,6)  # 0-6
cell_dens_b_ra=linspace(.1,4,6)[::-1]
#cell_dens_b=1
  
pre_pH_a=5   # 0-14
pre_pH_b=10  # 0-14


pH_change_a=-1  #-5-5 , shows direction of pH change, chose values around 0 to make stuff stable
pH_change_b=1  #-5-5 , shows direction of pH change, chose values around 0 to make stuff stable

ass=1/1.5


cell_d=[]
pHf=[]

timepoints=200


phsp=zeros((len(cell_dens_a_ra),len(pHs_ra),2))

for j in range(len(pHs_ra)):
    for k in range(len(cell_dens_a_ra)):
        res=fuzztwospc(timepoints, cell_dens_a_ra[k],cell_dens_b_ra[k], pHs_ra[j], pre_pH_a, pre_pH_b, pH_change_a, pH_change_b,ass)
        
     
        phsp[k,j,0]=int(res[0][-1]>0)
        phsp[k,j,0]+=int(res[1][-1]>0)*2

# %% [code]


# %% [code]
rcParams['font.size']=14

from matplotlib.colors import LinearSegmentedColormap

vmax=3.


fig, ax = plt.subplots()

cmap = mpl.colors.ListedColormap([[1., 1.,1.], [0., .5, 1.],
                                  [1., .2, .2], [.5, 0., 1.]])


im=pcolormesh(phsp[:,:,0], cmap=cmap, vmin=0, vmax=vmax, edgecolors='black',lw=0.5 )
ylabel('initial cell density')
xlabel('intial pH')

cbar = fig.colorbar(im)
cbar.set_ticks([0.375,1.125,1.875,2.625])
cbar.set_ticklabels(('None','A','B','A and B'))
axis([0,14,0,6])

xticks(arange(len(pHs_ra))+0.5,pHs_ra)
yticks(arange(len(cell_dens_a_ra))+0.5,
       around((cell_dens_a_ra).astype('float')/((cell_dens_b_ra).astype('float')+(cell_dens_a_ra).astype('float')),2))
xlabel('initial pH')
ylabel('initial cell density of A', size=16)


savefig('./fuzz_bist_short.eps',transparent=1, bbox_inches='tight')

# %% [markdown]
#### 1.1.2.3 successive growth

# %% [code]
pHs_ra=arange(1,15,1) 

cell_dens_a_ra=linspace(0.1,4,6)  # 0-6
cell_dens_b_ra=linspace(.1,4,6)[::-1]
  
pre_pH_a=5   # 0-14
pre_pH_b=10  # 0-14


pH_change_a=-1  #-5-5 , shows direction of pH change, chose values around 0 to make stuff stable
pH_change_b=-1  #-5-5 , shows direction of pH change, chose values around 0 to make stuff stable

ass=2

cell_d=[]
pHf=[]

timepoints=200


phsp=zeros((len(cell_dens_a_ra),len(pHs_ra),2))

for j in range(len(pHs_ra)):
    for k in range(len(cell_dens_a_ra)):
        res=fuzztwospc(timepoints, cell_dens_a_ra[k],cell_dens_b_ra[k], pHs_ra[j], pre_pH_a, pre_pH_b, pH_change_a, pH_change_b,ass)
        
    
        
        phsp[k,j,0]=int(res[0][-1]>0)      # cell dens a >0 = 1
        phsp[k,j,0]+=int(res[1][-1]>0)*2   # cell dens b>0 =2 , both >0 =3 

# %% [code]
rcParams['font.size']=14

from matplotlib.colors import LinearSegmentedColormap

vmax=3.


fig, ax = plt.subplots()

cmap = mpl.colors.ListedColormap([[1., 1.,1.], [0., .5, 1.],
                                  [1., .2, .2], [.5, 0., 1.]])


im=pcolormesh(phsp[:,:,0], cmap=cmap, vmin=0, vmax=vmax, edgecolors='black',lw=0.5 )
ylabel('initial cell density')
xlabel('intial pH')

cbar = fig.colorbar(im)
cbar.set_ticks([0.375,1.125,1.875,2.625])
cbar.set_ticklabels(('0','A','B','A and B'))
axis([0,14,0,6])

xticks(arange(len(pHs_ra))+0.5,pHs_ra)
yticks(arange(len(cell_dens_a_ra))+0.5,
       around((cell_dens_a_ra).astype('float')/((cell_dens_b_ra).astype('float')+(cell_dens_a_ra).astype('float')),2))
xlabel('initial pH')
ylabel('% cell density of A')

savefig('./fuzz_succ_Lp_Sm_short.eps', transparent=1, bbox_inches='tight')

# %% [markdown]
#### 1.1.2.4 murder suicide

# %% [code]
#murder suicide (suicider wins)
pHs_ra=arange(1,15,1) 

cell_dens_a_ra=linspace(0.1,4,6)  # 0-6
cell_dens_b_ra=linspace(.1,4,6)[::-1]
  
pre_pH_a=4   # 0-14
pre_pH_b=4  # 0-14

ass=5  # how much does b change pH compared to a


pH_change_a=-1  #-5-5 , shows direction of pH change, chose values around 0 to make stuff stable
pH_change_b=1  #-5-5 , shows direction of pH change, chose values around 0 to make stuff stable

cell_d=[]
pHf=[]

timepoints=200


phsp=zeros((len(cell_dens_a_ra),len(pHs_ra),2))

for j in range(len(pHs_ra)):
    for k in range(len(cell_dens_a_ra)):
        res=fuzztwospc(timepoints, cell_dens_a_ra[k],cell_dens_b_ra[k], pHs_ra[j], pre_pH_a, pre_pH_b, pH_change_a, pH_change_b,ass)
        
    
        phsp[k,j,0]=int(res[0][-1]>0)      # cell dens a >0 = 1
        phsp[k,j,0]+=int(res[1][-1]>0)*2   # cell dens b>0 =2 , both >0 =3 

# %% [code]
from matplotlib.colors import LinearSegmentedColormap

vmax=3.


fig, ax = plt.subplots()

cmap = mpl.colors.ListedColormap([[1., 1.,1.], [0., .5, 1.],
                                  [1., .2, .2], [.5, 0., 1.]])


im=pcolormesh(phsp[:,:,0], cmap=cmap, vmin=0, vmax=vmax, edgecolors='black',lw=0.5 )


cbar = fig.colorbar(im)
cbar.set_ticks([0.375,1.125,1.875,2.625])
cbar.set_ticklabels(('0','A','B','A and B'))
axis([0,14,0,6])

xticks(arange(len(pHs_ra))+0.5,pHs_ra)
yticks(arange(len(cell_dens_a_ra))+0.5,
       around((cell_dens_a_ra).astype('float')/((cell_dens_b_ra).astype('float')+(cell_dens_a_ra).astype('float')),2))
xlabel('initial pH')
ylabel('% cell density of A')

savefig('./fuzz_murder_suicide_short.eps', transparent=1, bbox_inches='tight')

# %% [code]


# %% [code]


# %% [code]
#stabilizatoin (stabilizer wins)
pHs_ra=arange(1,15,1) 

cell_dens_a_ra=linspace(0.1,4,6)  # 0-6
cell_dens_b_ra=linspace(.1,4,6)[::-1]
  
pre_pH_a=4   # 0-14
pre_pH_b=4  # 0-14

ass=0.2  # how much does b change pH compared to a


pH_change_a=-1  #-5-5 , shows direction of pH change, chose values around 0 to make stuff stable
pH_change_b=1  #-5-5 , shows direction of pH change, chose values around 0 to make stuff stable

cell_d=[]
pHf=[]

timepoints=200


phsp=zeros((len(cell_dens_a_ra),len(pHs_ra),2))

for j in range(len(pHs_ra)):
    for k in range(len(cell_dens_a_ra)):
        res=fuzztwospc(timepoints, cell_dens_a_ra[k],cell_dens_b_ra[k], pHs_ra[j], pre_pH_a, pre_pH_b, pH_change_a, pH_change_b,ass)
        
    
        phsp[k,j,0]=int(res[0][-1]>0)      # cell dens a >0 = 1
        phsp[k,j,0]+=int(res[1][-1]>0)*2   # cell dens b>0 =2 , both >0 =3 

# %% [code]
from matplotlib.colors import LinearSegmentedColormap

vmax=3.


fig, ax = plt.subplots()

cmap = mpl.colors.ListedColormap([[1., 1.,1.], [0., .5, 1.],
                                  [1., .2, .2], [.5, 0., 1.]])


im=pcolormesh(phsp[:,:,0], cmap=cmap, vmin=0, vmax=vmax, edgecolors='black',lw=0.5 )
ylabel('initial cell density')
xlabel('intial pH')

cbar = fig.colorbar(im)
cbar.set_ticks([0.375,1.125,1.875,2.625])
cbar.set_ticklabels(('0','A','B','A and B'))
axis([0,14,0,6])

xticks(arange(len(pHs_ra))+0.5,pHs_ra)
yticks(arange(len(cell_dens_a_ra))+0.5,
       around((cell_dens_a_ra).astype('float')/((cell_dens_b_ra).astype('float')+(cell_dens_a_ra).astype('float')),2))
xlabel('initial pH')
ylabel('% cell density of A')
savefig('./fuzz_murder_suicide_stabi_win_short.eps', transparent=1, bbox_inches='tight')

# %% [markdown]
#### 1.1.2.5 mutual stabilization

# %% [code]
pHs_ra=arange(1,15,1) 

cell_dens_a_ra=linspace(0.1,4,6)  # 0-6
cell_dens_b_ra=linspace(.1,4,6)[::-1]
  
pre_pH_a=10   # 0-14
pre_pH_b=4  # 0-14

ass=1.5

pH_change_a=-1  #-5-5 , shows direction of pH change, chose values around 0 to make stuff stable
pH_change_b=1  #-5-5 , shows direction of pH change, chose values around 0 to make stuff stable

cell_d=[]
pHf=[]

timepoints=200


phsp=zeros((len(cell_dens_a_ra),len(pHs_ra),2))

for j in range(len(pHs_ra)):
    for k in range(len(cell_dens_a_ra)):
        res=fuzztwospc(timepoints, cell_dens_a_ra[k],cell_dens_b_ra[k], pHs_ra[j], pre_pH_a, pre_pH_b, pH_change_a, pH_change_b, ass)
        
        
        phsp[k,j,0]=int(res[0][-1]>0)      # cell dens a >0 = 1
        phsp[k,j,0]+=int(res[1][-1]>0)*2   # cell dens b>0 =2 , both >0 =3

# %% [code]
from matplotlib.colors import LinearSegmentedColormap

vmax=3.


fig, ax = plt.subplots()

cmap = mpl.colors.ListedColormap([[1., 1.,1.], [0., .5, 1.],
                                  [1., .2, .2], [.5, 0., 1.]])


im=pcolormesh(phsp[:,:,0], cmap=cmap, vmin=0, vmax=vmax, edgecolors='black',lw=0.5 )
ylabel('initial cell density')
xlabel('intial pH')

cbar = fig.colorbar(im)
cbar.set_ticks([0.375,1.125,1.875,2.625])
cbar.set_ticklabels(('0','A','B','A and B'))
axis([0,14,0,6])

xticks(arange(len(pHs_ra))+0.5,pHs_ra)
yticks(arange(len(cell_dens_a_ra))+0.5,
       around((cell_dens_a_ra).astype('float')/((cell_dens_b_ra).astype('float')+(cell_dens_a_ra).astype('float')),2))
xlabel('initial pH')
ylabel('% cell density of A')
#savefig('./fuzz_mutual_stabil_Sm_Pv_short.eps', transparent=1, bbox_inches='tight')

# %% [code]
pHs=1   # 0-14   

pre_pH_a=10   # 0-14
pre_pH_b=4   # 0-14

cell_dens_a=.1  # 0-6
cell_dens_b=4  # 0-6


pH_change_a=-1   #-5-5 , shows direction of pH change, chose values around 0 to make stuff stable
pH_change_b=1

timepoints=20


res=fuzztwospc(timepoints, cell_dens_a,cell_dens_b, pHs, pre_pH_a, pre_pH_b, pH_change_a, pH_change_b,ass)   
    
plot(res[0], 'ko-', label='a')
plot(res[1], 'ro-', label='b')
plot(res[2], 'bo-', label='pH')
legend()

# %% [markdown]
# 2. dfferential equation based model

# %% [markdown]
Code for simulations shown in Fig3, S2Fig, S11Fig, S12 Fig and S13 Fig

# %% [markdown]
## 2.1 differential equations for one species

# %% [code]
%pylab inline

import numpy as np
import matplotlib.pyplot as plt
from scipy.integrate import odeint
plt.ion()

p_pref=1
c=0.5
K=100.
pc=-.1

n0 = 2        
p0 = 5

sig=4

def fs(y, t):
        n = y[0]
        p = y[1]


        f0 = n*(exp(-(p-p_pref)**2/sig)-c)*(1-n/K)
        f1 = pc*n*(-0.2*(p-5)**2+5)
        return [f0, f1]


             
y0 = [n0, p0]       # initial condition vector
t  = np.linspace(0, 500., 1000)   # time grid

# solve the DEs
soln = odeint(fs, y0, t)
n = soln[:, 0]
p = soln[:, 1]


# plot results
plt.figure()
plt.plot(t, n, label='cells')
plt.plot(t, p, label='protons')
legend()


axis([0,500, -1,110])

# %% [code]
def gausss(p):
    return (exp(-(p-p_pref)**2/sig)-c)

rcParams['font.size']=16
pr=arange(0,10,0.1)
plot(pr,gausss(pr), 'k',lw=5)
hlines(0,0,10)
xlabel('proton concentration (a.u.)', size=15)
ylabel('growth rate', size=15)
savefig('/home/cr/Desktop/leuven vortrag/growth_vs_proton.eps',bbox_inches='tight', transparent=1)

# %% [code]
##Lp

n0_range=arange(0.1,10,1)

p0r=arange(1,10,1)
p_pref=9
c=0.5
K=100.
pc=0.1


# solve the DEs

nges=ndarray((10,10))


for i in range(10):
    for j in range(9):
        y0 = [n0_range[i], p0r[j]]       # initial condition vector
        t  = np.linspace(0, 500., 1000)   # time grid
        soln = odeint(fs, y0, t)
        nges[i,j] = soln[:,0][-1]>10**-5
        


# %% [code]
from matplotlib.colors import LinearSegmentedColormap

rcParams['font.size']=15
rcParams['axes.linewidth']=2
rcParams['ytick.major.pad'] = 3
rcParams['xtick.major.pad'] = 3
rcParams['xtick.major.size'] = 3
rcParams['ytick.major.size'] = 3
rcParams['xtick.major.width'] = 2
rcParams['ytick.major.width'] = 2

vmax=1.

fig, ax = plt.subplots()

cmap = mpl.colors.ListedColormap([[1., 1.,1.], [210./255,133./255, 0./255]])

im=pcolormesh(nges, cmap=cmap, vmin=0, vmax=vmax, edgecolors='black',lw=0.5)
cbar = fig.colorbar(im, )
axis([0,9,0,10])

xticks(arange(len(p0r))+0.5,p0r)
yticks(arange(len(n0_range))+0.5,
       around(n0_range,3))
xlabel('initial proton concentration (a.u.)')
ylabel('initial bacterial density (a.u.)')
savefig('./Lp.eps',bbox_inches='tight',transparent=1)

# %% [code]
##Ca

n0_range=arange(0.1,10,1)

p0r=arange(1,10,1)

p_pref=1
c=0.5
K=100.
pc=-0.1


# solve the DEs

nges=ndarray((10,10))


for i in range(10):
    for j in range(9):
        y0 = [n0_range[i], p0r[j]]       # initial condition vector
        t  = np.linspace(0, 500., 1000)   # time grid
        soln = odeint(fs, y0, t)
        nges[i,j] = soln[:,0][-1]>10**-5

# %% [code]
from matplotlib.colors import LinearSegmentedColormap

vmax=1.

rcParams['font.size']=15
rcParams['axes.linewidth']=2
rcParams['ytick.major.pad'] = 3
rcParams['xtick.major.pad'] = 3
rcParams['xtick.major.size'] = 3
rcParams['ytick.major.size'] = 3
rcParams['xtick.major.width'] = 2
rcParams['ytick.major.width'] = 2

fig, ax = plt.subplots()

cmap = mpl.colors.ListedColormap([[1., 1.,1.], [130./255,76./255, 199./255]])   

im=pcolormesh(nges, cmap=cmap, vmin=0, vmax=vmax, edgecolors='black',lw=0.5)
cbar = fig.colorbar(im, )
axis([0,9,0,10])

xticks(arange(len(p0r))+0.5,p0r)
yticks(arange(len(n0_range))+0.5,
       around(n0_range,3))
xlabel('initial proton concentration (a.u.)')
ylabel('initial bacterial density (a.u.)')
savefig('./Ca.eps',bbox_inches='tight',transparent=1)

# %% [code]
##Pv

n0_range=arange(0.1,10,1)
p0r=arange(1,10,1)
p_pref=1
c=0.5
K=100.
pc=0.1


# solve the DEs

nges=ndarray((10,10))


for i in range(10):
    for j in range(9):
        y0 = [n0_range[i], p0r[j]]       # initial condition vector
        t  = np.linspace(0, 500., 1000)   # time grid
        soln = odeint(fs, y0, t)
        nges[i,j] = soln[:,0][-1]>10**-5

# %% [code]
from matplotlib.colors import LinearSegmentedColormap

vmax=1.

rcParams['font.size']=15
rcParams['axes.linewidth']=2
rcParams['ytick.major.pad'] = 3
rcParams['xtick.major.pad'] = 3
rcParams['xtick.major.size'] = 3
rcParams['ytick.major.size'] = 3
rcParams['xtick.major.width'] = 2
rcParams['ytick.major.width'] = 2

fig, ax = plt.subplots()

cmap = mpl.colors.ListedColormap([[1., 1.,1.], [0., .5, 1.]])

im=pcolormesh(nges, cmap=cmap, vmin=0, vmax=vmax, edgecolors='black',lw=0.5)
cbar = fig.colorbar(im, )
axis([0,9,0,10])

xticks(arange(len(p0r))+0.5,p0r)
yticks(arange(len(n0_range))+0.5,
       around(n0_range,3))
xlabel('initial proton concentration (a.u.)')
ylabel('initial bacteria density (a.u.)')
savefig('./Pv.eps',bbox_inches='tight',transparent=1)


# %% [code]
##Sm

n0_range=arange(0.1,10,1)

p0r=arange(1,10,1)

p_pref=9
c=0.5
K=100.
pc=-0.1
#n0 = 1          
#p0 = 6


# solve the DEs

nges=ndarray((10,10))


for i in range(10):
    for j in range(9):
        y0 = [n0_range[i], p0r[j]]       # initial condition vector
        t  = np.linspace(0, 500., 1000)   # time grid
        soln = odeint(fs, y0, t)
        nges[i,j] = soln[:,0][-1]>10**-5

# %% [code]
from matplotlib.colors import LinearSegmentedColormap

vmax=1.

rcParams['font.size']=15
rcParams['axes.linewidth']=2
rcParams['ytick.major.pad'] = 3
rcParams['xtick.major.pad'] = 3
rcParams['xtick.major.size'] = 3
rcParams['ytick.major.size'] = 3
rcParams['xtick.major.width'] = 2
rcParams['ytick.major.width'] = 2

fig, ax = plt.subplots()

cmap = mpl.colors.ListedColormap([[1., 1.,1.], [0., .5, 1.]])

im=pcolormesh(nges, cmap=cmap, vmin=0, vmax=vmax, edgecolors='black',lw=0.5)
cbar = fig.colorbar(im, )
axis([0,9,0,10])

xticks(arange(len(p0r))+0.5,p0r)
yticks(arange(len(n0_range))+0.5,
       around(n0_range,3))
xlabel('initial proton concentration (a.u.)')
ylabel('initial bacterial density (a.u.)')
savefig('./Sm.eps',bbox_inches='tight',transparent=1)


# %% [markdown]
### 2.1.1 examples single species

# %% [code]
##Lp

from matplotlib.collections import LineCollection

rcParams['image.cmap']='jet'
rcParams['axes.linewidth']=4
rcParams['ytick.major.pad'] = 3
rcParams['xtick.major.pad'] = 3
rcParams['xtick.major.size'] = 4
rcParams['ytick.major.size'] = 4
rcParams['xtick.major.width'] = 3
rcParams['ytick.major.width'] = 3
rcParams['font.size']=20


n0_range=arange(0.1,5,0.5)

p0r=5
c=0.5
K=5.

p_pref=9
pc=.1

sig=4

n=[]
pp=[]

t  = np.linspace(0, 30., 100)   # time 

for i in arange(len(n0_range)):
        y0 = [n0_range[i], p0r]       
    
        soln = odeint(fs, y0, t)
        n.append(soln[:,0])
        pp.append(soln[:,1])

nr=transpose(n)
pr=transpose(pp)
off=0.1


for j in range(9):   # number of fractions
    segments=[]
    zges=[]
    for i in range(99):   # number of days
        x = np.linspace(i,i+1,2)
        y = np.linspace(nr[i][j],nr[i+1][j],2)
        x_off = np.linspace(i+off,i+1+off,2)
        y_off = np.linspace(nr[i][j]+(nr[i+1][j]-nr[i][j])/100*off
                            ,nr[i+1][j]+(nr[i+1][j]-nr[i][j])/100*off,2)
        
        z = np.linspace(pr[i][j],pr[i+1][j],2)
        points = np.array([x, y]).T.reshape(-1, 1, 2)
        points_off = np.array([x_off, y_off]).T.reshape(-1, 1, 2)
        segments.extend(np.concatenate([points[:-1], points_off[1:]], axis=1))
        zges.extend(z)


       
    lc=LineCollection(segments,array=array(zges),norm=plt.Normalize(0, 10),lw=4, alpha=1.0,cmap='jet')
    ax = plt.gca()
    ax.add_collection(lc)  
    
axis([0,100,-.9,5.9])
yticks(size=20)
xticks(arange(0,110,20),arange(0,12,2))


xlabel('time (a.u.)')
ylabel('initial cell density (a.u.)')
colorbar(lc)
savefig('./Lp_example.eps',bbox_inches='tight', transparent=1)

# %% [code]
##Ca

from matplotlib.collections import LineCollection

rcParams['image.cmap']='jet'
rcParams['axes.linewidth']=4
rcParams['ytick.major.pad'] = 3
rcParams['xtick.major.pad'] = 3
rcParams['xtick.major.size'] = 4
rcParams['ytick.major.size'] = 4
rcParams['xtick.major.width'] = 3
rcParams['ytick.major.width'] = 3
rcParams['font.size']=20


n0_range=arange(0.1,5,0.5)

p0r=5
c=0.5
K=5.

p_pref=1
pc=-.1

sig=4

n=[]
pp=[]

t  = np.linspace(0, 30., 300)   # time 

for i in arange(len(n0_range)):
        y0 = [n0_range[i], p0r]       
    
        soln = odeint(fs, y0, t)
        n.append(soln[:,0])
        pp.append(soln[:,1])

nr=transpose(n)
pr=transpose(pp)
off=0.1


for j in range(9):   # number of fractions
    segments=[]
    zges=[]
    for i in range(299):   # number of days
        x = np.linspace(i,i+1,10)
        y = np.linspace(nr[i][j],nr[i+1][j],10)
        x_off = np.linspace(i+off,i+1+off,10)
        y_off = np.linspace(nr[i][j]+(nr[i+1][j]-nr[i][j])/100*off
                            ,nr[i+1][j]+(nr[i+1][j]-nr[i][j])/100*off,10)
        
        z = np.linspace(pr[i][j],pr[i+1][j],10)
        points = np.array([x, y]).T.reshape(-1, 1, 2)
        points_off = np.array([x_off, y_off]).T.reshape(-1, 1, 2)
        segments.extend(np.concatenate([points[:-1], points_off[1:]], axis=1))
        zges.extend(z)


       
    lc=LineCollection(segments,array=array(zges),norm=plt.Normalize(0, 10),lw=4, alpha=1.0,cmap='jet')
    ax = plt.gca()
    ax.add_collection(lc)  
    
axis([0,300,-.9,5.9])
yticks(size=20)
xticks(arange(0,310,50),arange(0,32,5))


xlabel('time (a.u.)')
ylabel('initial cell density (a.u.)')
colorbar(lc)
savefig('./Ca_example.eps',bbox_inches='tight', transparent=1)

# %% [code]
##Pv

from matplotlib.collections import LineCollection

rcParams['image.cmap']='jet'
rcParams['axes.linewidth']=4
rcParams['ytick.major.pad'] = 3
rcParams['xtick.major.pad'] = 3
rcParams['xtick.major.size'] = 4
rcParams['ytick.major.size'] = 4
rcParams['xtick.major.width'] = 3
rcParams['ytick.major.width'] = 3
rcParams['font.size']=20


n0_range=arange(1,2,1)

p0r=9
c=0.5
K=5.

p_pref=9
pc=-.1

sig=4

n=[]
pp=[]

t  = np.linspace(0, 30., 300)   # time 

for i in arange(len(n0_range)):
        y0 = [n0_range[i], p0r]       
    
        soln = odeint(fs, y0, t)
        n.append(soln[:,0])
        pp.append(soln[:,1])

nr=transpose(n)
pr=transpose(pp)
off=0.1


for j in range(1):   # number of fractions
    segments=[]
    zges=[]
    for i in range(299):   # number of days
        x = np.linspace(i,i+1,10)
        y = np.linspace(nr[i][j],nr[i+1][j],10)
        x_off = np.linspace(i+off,i+1+off,10)
        y_off = np.linspace(nr[i][j]+(nr[i+1][j]-nr[i][j])/100*off
                            ,nr[i+1][j]+(nr[i+1][j]-nr[i][j])/100*off,10)
        
        z = np.linspace(pr[i][j],pr[i+1][j],10)
        points = np.array([x, y]).T.reshape(-1, 1, 2)
        points_off = np.array([x_off, y_off]).T.reshape(-1, 1, 2)
        segments.extend(np.concatenate([points[:-1], points_off[1:]], axis=1))
        zges.extend(z)


       
    lc=LineCollection(segments,array=array(zges),norm=plt.Normalize(0, 10),lw=4, alpha=1.0,cmap='jet')
    ax = plt.gca()
    ax.add_collection(lc)  
    
axis([0,200,-.2,2.5])
yticks(size=20)
xticks(arange(0,210,50),arange(0,22,5))


xlabel('time (a.u.)')
ylabel('initial cell density (a.u.)')
colorbar(lc)
savefig('./Pv_example.eps',bbox_inches='tight', transparent=1)

# %% [code]
##Sm

from matplotlib.collections import LineCollection

rcParams['image.cmap']='jet'
rcParams['axes.linewidth']=4
rcParams['ytick.major.pad'] = 3
rcParams['xtick.major.pad'] = 3
rcParams['xtick.major.size'] = 4
rcParams['ytick.major.size'] = 4
rcParams['xtick.major.width'] = 3
rcParams['ytick.major.width'] = 3
rcParams['font.size']=20


n0=1

p0r=1
c=0.5
K=5.

p_pref=1
pc=.1

sig=4

n=[]
pp=[]

t  = np.linspace(0, 30., 300)   # time 


y0 = [n0, p0r]       
    
soln = odeint(fs, y0, t)
n.append(soln[:,0])
pp.append(soln[:,1])

nr=transpose(n)
pr=transpose(pp)
off=0.1


for j in range(1):   # number of fractions
    segments=[]
    zges=[]
    for i in range(299):   # number of days
        x = np.linspace(i,i+1,10)
        y = np.linspace(nr[i][j],nr[i+1][j],10)
        x_off = np.linspace(i+off,i+1+off,10)
        y_off = np.linspace(nr[i][j]+(nr[i+1][j]-nr[i][j])/100*off
                            ,nr[i+1][j]+(nr[i+1][j]-nr[i][j])/100*off,10)
        
        z = np.linspace(pr[i][j],pr[i+1][j],10)
        points = np.array([x, y]).T.reshape(-1, 1, 2)
        points_off = np.array([x_off, y_off]).T.reshape(-1, 1, 2)
        segments.extend(np.concatenate([points[:-1], points_off[1:]], axis=1))
        zges.extend(z)


       
    lc=LineCollection(segments,array=array(zges),norm=plt.Normalize(0, 10),lw=4, alpha=1.0,cmap='jet')
    ax = plt.gca()
    ax.add_collection(lc)  
    
axis([0,200,-.2,2.5])
yticks(size=20)
xticks(arange(0,210,50),arange(0,22,5))


xlabel('time (a.u.)')
ylabel('initial cell density (a.u.)')
colorbar(lc)
#savefig('./Sm_example.eps',bbox_inches='tight', transparent=1)

# %% [code]


# %% [code]
##Sm vs pH initial

from matplotlib.collections import LineCollection

rcParams['image.cmap']='jet'
rcParams['axes.linewidth']=4
rcParams['ytick.major.pad'] = 3
rcParams['xtick.major.pad'] = 3
rcParams['xtick.major.size'] = 4
rcParams['ytick.major.size'] = 4
rcParams['xtick.major.width'] = 3
rcParams['ytick.major.width'] = 3
rcParams['font.size']=20


n0=1

p0r_range=arange(1,10)

c=0.5
K=5.

p_pref=1
pc=.1
sig=4

n=[]
pp=[]

t  = np.linspace(0, 30., 300)   # time 

for i in range(len(p0r_range)):

    p0r=p0r_range[i]
    y0 = [n0, p0r]       
    
    soln = odeint(fs, y0, t)
    n.append(soln[:,0])
    pp.append(soln[:,1])

nr=transpose(n)
pr=transpose(pp)    
    
rcParams['font.size']=13
ax=plt.gca()
colormap = plt.get_cmap('plasma')
ax.set_color_cycle([colormap(k) for k in np.linspace(0.01, 0.99, shape(nr)[1])])

for i in range(shape(nr)[1]):
    ax.plot(n[i], label=str(p0r_range[i]),lw=2)
axis([0,200,0,2.5])
legend(fontsize='small',title='initial\nproton\nconcentration', bbox_to_anchor=(1.35,1.03), frameon=0)
xlabel('time (a.u.)')
ylabel('bacterial density (a.u.)')
savefig('./Sm_vs_intial_pH.eps', bbox_inches='tight', transparent=1)

# %% [code]
##Allee and suicide in one

from matplotlib.collections import LineCollection

rcParams['image.cmap']='jet'
rcParams['axes.linewidth']=4
rcParams['ytick.major.pad'] = 3
rcParams['xtick.major.pad'] = 3
rcParams['xtick.major.size'] = 4
rcParams['ytick.major.size'] = 4
rcParams['xtick.major.width'] = 3
rcParams['ytick.major.width'] = 3
rcParams['font.size']=20


n0=1

p0r=1
c=0.5
K=5.

p_pref=3.5
pc=.1

sig=4

n=[]
pp=[]

t  = np.linspace(0, 30., 300)   # time 


y0 = [n0, p0r]       
    
soln = odeint(fs, y0, t)
n.append(soln[:,0])
pp.append(soln[:,1])

nr=transpose(n)
pr=transpose(pp)
off=0.1


for j in range(1):   # number of fractions
    segments=[]
    zges=[]
    for i in range(299):   # number of days
        x = np.linspace(i,i+1,10)
        y = np.linspace(nr[i][j],nr[i+1][j],10)
        x_off = np.linspace(i+off,i+1+off,10)
        y_off = np.linspace(nr[i][j]+(nr[i+1][j]-nr[i][j])/100*off
                            ,nr[i+1][j]+(nr[i+1][j]-nr[i][j])/100*off,10)
        
        z = np.linspace(pr[i][j],pr[i+1][j],10)
        points = np.array([x, y]).T.reshape(-1, 1, 2)
        points_off = np.array([x_off, y_off]).T.reshape(-1, 1, 2)
        segments.extend(np.concatenate([points[:-1], points_off[1:]], axis=1))
        zges.extend(z)


       
    lc=LineCollection(segments,array=array(zges),norm=plt.Normalize(0, 10),lw=4, alpha=1.0,cmap='jet')
    ax = plt.gca()
    ax.add_collection(lc)  
    
axis([0,300,-.2,2.5])
yticks(size=20)
xticks(arange(0,310,50),arange(0,32,5))


xlabel('time (a.u.)')
ylabel('initial cell density (a.u.)')
colorbar(lc)
savefig('./Allee+suicide.eps',bbox_inches='tight', transparent=1)

# %% [code]


# %% [markdown]
## 2.2 differential equations for two species

# %% [code]
%pylab inline
from scipy.integrate import odeint
plt.ion()


def exx(x, sig,p_pref):
    
    return exp(-((x-p_pref)/sig)**2)-c

def f(y, t):
        n_a = y[0]
        n_b = y[1]
        p = y[2]


        f0 = n_a*exx(p,sig,p_pref_a)*(1-n_a/K)
        f1 = n_b*exx(p,sig,p_pref_b)*(1-n_b/K)
        
        #f2 = p*pc_a*n_a*(1-p/14)+p*pc_b*n_b*(1-p/14)-(p-p0)*d
        f2 = pc_a*n_a*(-0.2*(p-5)**2+5) + pc_b*n_b*(-0.2*(p-5)**2+5)*d
        return [f0, f1, f2]


# %% [code]
c=0.5

K=10.

p_pref_a=9
p_pref_b=1

pc_a=0.1
pc_b=-0.1

n0_a = 1
n0_b = 1


d=0.8

sig=4

plot(arange(0,15,0.1),exx(arange(0,15,0.1),sig,p_pref_a), label='a')
plot(arange(0,15,0.1),exx(arange(0,15,0.1),sig,p_pref_b),label='b')
legend()

# %% [code]
p0 = 7
n0_a = 1
n0_b = 1
y0 = [n0_a,n0_b, p0]       # initial condition vector
t  = np.linspace(0, 50., 100)   # time grid

# solve the DEs
soln = odeint(f, y0, t)
n_a = soln[:, 0]
n_b=soln[:,1]
p = soln[:, 2]


# plot results
plt.figure()
plt.plot(t, n_a, label='cells_a')
plt.plot(t, n_b, label='cells_b')
plt.plot(t, p, label='protons')
legend()


axis([0,50, -4,14])

# %% [code]


# %% [markdown]
### 2.2.1 bistability

# %% [code]


n0_a_range=arange(0.1,10,1)[::-1]
n0_b_range=arange(0.1,10,1)
p0r=arange(1,10,1)

rcParams['font.size']=15
rcParams['axes.linewidth']=2
rcParams['ytick.major.pad'] = 3
rcParams['xtick.major.pad'] = 3
rcParams['xtick.major.size'] = 3
rcParams['ytick.major.size'] = 3
rcParams['xtick.major.width'] = 2
rcParams['ytick.major.width'] = 2


c=0.5
K=100.

p_pref_a=9
p_pref_b=1

pc_a=.1
pc_b=-0.1

d=0.8

sig=4

psp=ndarray((len(n0_b_range), len(p0r)))
t  = np.linspace(0, 500., 1000)   # time 

for i in arange(len(n0_b_range)):
    for j in arange(len(p0r)):
        y0 = [n0_a_range[i],n0_b_range[i], p0r[j]]       
    
        soln = odeint(f, y0, t)
        psp[i,j]=int(soln[:,0][-1]>10**-5)
        psp[i,j]+=int(soln[:,1][-1]>10**-5)*2
        psp[i,j]+=int(soln[:,1][-1]>10**-5 and soln[:,0][-1]>10**-5)*3
        

# %% [code]
n0_a_range

# %% [code]
from matplotlib.colors import LinearSegmentedColormap

vmax=3.


fig, ax = plt.subplots()

cmap = mpl.colors.ListedColormap([[1., 1.,1.], [210./255,133./255, 0./255],
                                  [130./255,76./255, 199./255], [(210.+130.)/2/255., (133.+76.)/2/255
                                                                 , (199.)/2/255]])

im=pcolormesh(psp[:,:], cmap=cmap, vmin=0, vmax=vmax, edgecolors='black',lw=0.5)
cbar = fig.colorbar(im, )
axis([0,9,0,10])

xticks(arange(len(p0r))+0.5,p0r)
yticks(arange(len(n0_b_range))+0.5,(rint(n0_b_range/(n0_b_range+n0_a_range)*100).astype('int')))
xlabel('initial proton concentration (a.u.)')
ylabel('% Ca')
#savefig('./bistability.eps',bbox_inches='tight',transparent=1)

# %% [code]


# %% [code]


# %% [markdown]
### 2.2.2 successive growth

# %% [code]
n0_a_range=arange(.1,10,1)[::-1]
n0_b_range=arange(.1,10,1)
p0r=arange(1,10,1)

c=0.5
K=100.

p_pref_a=9
p_pref_b=1

pc_a=0.1
pc_b=0.1

d=0.8
sig=4

psp=ndarray((len(n0_b_range), len(p0r)))
t  = np.linspace(0, 500., 1000)   # time 

for i in arange(len(n0_b_range)):
    for j in arange(len(p0r)):
        y0 = [n0_a_range[i],n0_b_range[i], p0r[j]]       
    
        soln = odeint(f, y0, t)
        psp[i,j]=int(soln[:,0][-1]>10**-5)
        psp[i,j]+=int(soln[:,1][-1]>10**-5)*2
        psp[i,j]+=int(soln[:,1][-1]>10**-5 and soln[:,0][-1]>10**-5)*3

# %% [code]
from matplotlib.colors import LinearSegmentedColormap

vmax=3.

rcParams['font.size']=15
rcParams['axes.linewidth']=2
rcParams['ytick.major.pad'] = 3
rcParams['xtick.major.pad'] = 3
rcParams['xtick.major.size'] = 3
rcParams['ytick.major.size'] = 3
rcParams['xtick.major.width'] = 2
rcParams['ytick.major.width'] = 2

fig, ax = plt.subplots()

cmap = mpl.colors.ListedColormap([[1., 1.,1.], [210./255,133./255, 0./255],
                                  [0./255,168./255, 0./255], [(210.)/2/255., (168.+133.)/2/255,0/255]])

im=pcolormesh(psp[:,:], cmap=cmap, vmin=0, vmax=vmax, edgecolors='black',lw=0.5)
cbar = fig.colorbar(im)
axis([0,9,0,10])

xticks(arange(len(p0r))+0.5,p0r)
yticks(arange(len(n0_b_range))+0.5,(rint(n0_b_range/(n0_b_range+n0_a_range)*100).astype('int')))
xlabel('initial proton concentration')
ylabel('% Sm')
#savefig('./successive_growth.eps', bbox_inches='tight', transparent=1  )

# %% [code]


# %% [markdown]
### 2.2.3 murder suicide

# %% [markdown]
#### 2.2.3.1 murder suicide really

# %% [code]
n0_a_range=arange(.1,10,1)[::-1]
n0_b_range=arange(.1,10,1)
p0r=arange(1,10,1)

c=0.5

K=100.

p_pref_a=9
p_pref_b=9

pc_a=.1
pc_b=-.1


#d=0.02 # for murder suicide
d=40   # for stabilization

sig=4

psp=ndarray((len(n0_b_range), len(p0r)))
t  = np.linspace(0, 500., 100000)   # time 

for i in arange(len(n0_b_range)):
    for j in arange(len(p0r)):
        y0 = [n0_a_range[i],n0_b_range[i], p0r[j]]       
    
        soln = odeint(f, y0, t)
        psp[i,j]=int(soln[:,0][-1]>10**-5)
        psp[i,j]+=int(soln[:,1][-1]>10**-5)*2
        psp[i,j]+=int(soln[:,1][-1]>10**-5 and soln[:,0][-1]>10**-5)*3
        
        if any(soln[:,0]<10**-5):
            psp[i,j]=0
      

# %% [code]
from matplotlib.colors import LinearSegmentedColormap

vmax=3.

rcParams['font.size']=15
rcParams['axes.linewidth']=2
rcParams['ytick.major.pad'] = 3
rcParams['xtick.major.pad'] = 3
rcParams['xtick.major.size'] = 3
rcParams['ytick.major.size'] = 3
rcParams['xtick.major.width'] = 2
rcParams['ytick.major.width'] = 2


fig, ax = plt.subplots()

cmap = mpl.colors.ListedColormap([[1., 1.,1.], [210./255,133./255, 0./255],
                                  [37./255,68./255, 193./255], [(210.+37.)/2/255., (133.+68)/2/255, (193.)/2/255]])

im=pcolormesh(psp[:,:], cmap=cmap, vmin=0, vmax=vmax, edgecolors='black',lw=0.5)
cbar = fig.colorbar(im)
axis([0,9,0,10])

xticks(arange(len(p0r))+0.5,p0r)
yticks(arange(len(n0_b_range))+0.5,(rint(n0_b_range/(n0_b_range+n0_a_range)*100).astype('int')))
xlabel('initial proton concentration (a.u.)')
ylabel('% Pv ')
savefig('./murder_suicide.eps', bbox_inches='tight', transparent=1)


# %% [code]
from matplotlib.collections import LineCollection

rcParams['image.cmap']='jet'
rcParams['axes.linewidth']=4
rcParams['ytick.major.pad'] = 3
rcParams['xtick.major.pad'] = 3
rcParams['xtick.major.size'] = 4
rcParams['ytick.major.size'] = 4
rcParams['xtick.major.width'] = 3
rcParams['ytick.major.width'] = 3
rcParams['font.size']=20

p0 = 5

n0_a=9.9
n0_b=.1

y0 = [n0_a,n0_b, p0] 
t  = np.linspace(0, 200., 1000)   # time grid
K=100

c=0.5


p_pref_a=9
p_pref_b=9

sig=4

pc_a=.1
pc_b=-.1
d=40

# solve the DEs
soln = odeint(f, y0, t)
n_a = soln[:, 0]
n_b=soln[:,1]
p = soln[:, 2]

na=transpose(n_a)
nb=transpose(n_b)
pr=transpose(p)
off=0.1


segments=[]
zges=[]
segments2=[]
zges2=[]
for i in range(999):   
    x = np.linspace(i,i+1,10)
    y = np.linspace(na[i],na[i+1],10)
    x_off = np.linspace(i+off,i+1+off,10)
    y_off = np.linspace(na[i]+(na[i+1]-na[i])/100*off
                                ,na[i+1]+(na[i+1]-na[i])/100*off,10)

    z = np.linspace(pr[i],pr[i+1],10)
    points = np.array([x, y]).T.reshape(-1, 1, 2)
    points_off = np.array([x_off, y_off]).T.reshape(-1, 1, 2)
    segments.extend(np.concatenate([points[:-1], points_off[1:]], axis=1))
    zges.extend(z)
    
    x = np.linspace(i,i+1,10)
    y = np.linspace(nb[i],nb[i+1],10)
    x_off = np.linspace(i+off,i+1+off,10)
    y_off = np.linspace(nb[i]+(nb[i+1]-nb[i])/100*off
                                ,nb[i+1]+(nb[i+1]-nb[i])/100*off,10)
    points = np.array([x, y]).T.reshape(-1, 1, 2)
    points_off = np.array([x_off, y_off]).T.reshape(-1, 1, 2)
    segments.extend(np.concatenate([points[:-1], points_off[1:]], axis=1))
    zges.extend(z)
  

lc=LineCollection(segments,array=array(zges),norm=plt.Normalize(0, 10),lw=10, alpha=1.0,cmap='jet')
ax = plt.gca()
ax.add_collection(lc)
#colorbar(lc)

axis([0,300,0,100])
yticks(size=20)
xticks(arange(0,110,10),arange(0,22,2))

xlabel('time (a.u.)')
ylabel('bacterial density (a.u.)')

#savefig('./murder_suicide_example.eps',transparent=1, bbox_inches='tight')

# %% [code]


# %% [code]


# %% [code]


# %% [markdown]
#### 2.2.3.2 stabilization

# %% [code]
rcParams['font.size']=15

n0_a_range=arange(.1,10,1)[::-1]
n0_b_range=arange(.1,10,1)
p0r=arange(1,10,1)

c=0.5
K=100.

p_pref_a=9
p_pref_b=9

pc_a=.1
pc_b=-.1

#d=0.05 # for murder suicide
d=0.025   # for stabilization

sig=4

psp=ndarray((len(n0_b_range), len(p0r)))
t  = np.linspace(0, 500., 1000)   # time 

for i in arange(len(n0_b_range)):
    for j in arange(len(p0r)):
        y0 = [n0_a_range[i],n0_b_range[i], p0r[j]]       
    
        soln = odeint(f, y0, t)
        psp[i,j]=int(soln[:,0][-1]>10**-5)
        psp[i,j]+=int(soln[:,1][-1]>10**-5)*2
        psp[i,j]+=int(soln[:,1][-1]>10**-5 and soln[:,0][-1]>10**-5)*3

# %% [code]
from matplotlib.colors import LinearSegmentedColormap

vmax=3.


fig, ax = plt.subplots()

cmap = mpl.colors.ListedColormap([[1., 1.,1.], [210./255,133./255, 0./255],
                                  [130./255,76./255, 199./255], [85./255., 160./255, 106./255]])

im=pcolormesh(psp[:,:], cmap=cmap, vmin=0, vmax=vmax, edgecolors='black',lw=0.5)
cbar = fig.colorbar(im)
axis([0,9,0,10])

xticks(arange(len(p0r))+0.5,p0r)
yticks(arange(len(n0_b_range))+0.5,(rint(n0_b_range/(n0_b_range+n0_a_range)*100).astype('int')))
xlabel('initial proton concentration (a.u.)', size=15)
ylabel('%Pv', size=15)
savefig('./murder_suicide_stabilizer.eps', bbox_inches='tight', transparent=1)

# %% [code]
cmap = mpl.colors.ListedColormap([[1., 1.,1.], [0./255,168./255, 0./255],
                                  [37./255,68./255, 193./255], [37./2./255., (168.+68.)/2./255, (193.)/2./255]])

# %% [markdown]
### 2.2.4 mutual stabilization

# %% [code]
n0_a_range=arange(.1,10,1)[::-1]
n0_b_range=arange(.1,10,1)
p0r=arange(1,10,1)

c=0.5

K=100.

p_pref_a=3  #Sm     # if p optima are to far apart then they osciallate to death rather quickly
p_pref_b=7  #Pv

pc_a=.1
pc_b=-.1


d=0.8

sig=4

psp=ndarray((len(n0_b_range), len(p0r)))
t  = np.linspace(0, 500., 100)   # time 

for i in arange(len(n0_b_range)):
    for j in arange(len(p0r)):
        y0 = [n0_a_range[i],n0_b_range[i], p0r[j]]       
    
        soln = odeint(f, y0, t)
        psp[i,j]=int(soln[:,0][-1]>10**-5)
        psp[i,j]+=int(soln[:,1][-1]>10**-5)*2
        psp[i,j]+=int(soln[:,1][-1]>10**-5 and soln[:,0][-1]>10**-5)*3

# %% [code]
from matplotlib.colors import LinearSegmentedColormap

vmax=3.

rcParams['font.size']=15
rcParams['axes.linewidth']=2
rcParams['ytick.major.pad'] = 3
rcParams['xtick.major.pad'] = 3
rcParams['xtick.major.size'] = 3
rcParams['ytick.major.size'] = 3
rcParams['xtick.major.width'] = 2
rcParams['ytick.major.width'] = 2

fig, ax = plt.subplots()

cmap = mpl.colors.ListedColormap([[1., 1.,1.], [0./255,168./255, 0./255],
                                  [37./255,68./255, 193./255], [37./2./255., (168.+68.)/2./255, (193.)/2./255]])

im=pcolormesh(psp[:,:], cmap=cmap, vmin=0, vmax=vmax, edgecolors='black',lw=0.5)
cbar = fig.colorbar(im)
axis([0,9,0,10])

xticks(arange(len(p0r))+0.5,p0r)
yticks(arange(len(n0_b_range))+0.5,rint(n0_b_range/(n0_b_range+n0_a_range)*100).astype('int'))
xlabel('initial proton concentration (a.u.)')
ylabel('initial % Pv')
savefig('./mutual_stabil.eps', bbox_inches='tight', transparent=1)

# %% [markdown]
### 2.2.5 example kinetics

# %% [markdown]
#### 2.2.5.1 mutual stabilization

# %% [code]
from matplotlib.collections import LineCollection

rcParams['image.cmap']='jet'
rcParams['axes.linewidth']=4
rcParams['ytick.major.pad'] = 3
rcParams['xtick.major.pad'] = 3
rcParams['xtick.major.size'] = 4
rcParams['ytick.major.size'] = 4
rcParams['xtick.major.width'] = 3
rcParams['ytick.major.width'] = 3
rcParams['font.size']=20

p0=4
n0_a=5
n0_b=5
K=100

p_pref_a=3
p_pref_b=7
sig=4

pc_a=.1
pc_b=-.1
d=0.8

y0 = [n0_a,n0_b, p0]       # initial condition vector
t  = np.linspace(0, 800., 4000)   # time grid

# solve the DEs
soln = odeint(f, y0, t)
n_a = soln[:, 0]
n_b=soln[:,1]
p = soln[:, 2]

na=transpose(n_a)
nb=transpose(n_b)
pr=transpose(p)

off=0.4


segments=[]
zges=[]
segments2=[]
zges2=[]
for i in range(3999):   # number of days
    x = np.linspace(i,i+1,2)
    y = np.linspace(na[i],na[i+1],2)
    x_off = np.linspace(i+off,i+1+off,2)
    y_off = np.linspace(na[i]+(na[i+1]-na[i])/100*off
                                ,na[i+1]+(na[i+1]-na[i])/100*off,2)

    z = np.linspace(pr[i],pr[i+1],2)
    points = np.array([x, y]).T.reshape(-1, 1, 2)
    points_off = np.array([x_off, y_off]).T.reshape(-1, 1, 2)
    segments.extend(np.concatenate([points[:-1], points_off[1:]], axis=1))
    zges.extend(z)
    
    x = np.linspace(i,i+1,2)
    y = np.linspace(nb[i],nb[i+1],2)
    x_off = np.linspace(i+off,i+1+off,2)
    y_off = np.linspace(nb[i]+(nb[i+1]-nb[i])/100*off
                                ,nb[i+1]+(nb[i+1]-nb[i])/100*off,2)
    points = np.array([x, y]).T.reshape(-1, 1, 2)
    points_off = np.array([x_off, y_off]).T.reshape(-1, 1, 2)
    segments.extend(np.concatenate([points[:-1], points_off[1:]], axis=1))
    zges.extend(z)
    #plt.scatter(x,y,c=z, marker='x', s=40, edgecolor=None,vmin=0,vmax=10)


lc=LineCollection(segments,array=array(zges),norm=plt.Normalize(0, 10),lw=10, alpha=1.0,cmap='jet_r')
ax = plt.gca()
ax.add_collection(lc)

#plot(na)

axis([0,4010,0,110])
yticks(size=20)
xticks(arange(0,4010,400),arange(0,840,80))
xlabel('time (a.u.)')
ylabel('bacterial density (a.u.)')

#savefig('./mutual_stabil_example.eps', transparent=1, bbox_inches='tight')


# %% [code]


# %% [markdown]
#### 2.2.5.2 murder suicide

# %% [code]

from matplotlib.collections import LineCollection

rcParams['image.cmap']='jet'
rcParams['axes.linewidth']=4
rcParams['ytick.major.pad'] = 3
rcParams['xtick.major.pad'] = 3
rcParams['xtick.major.size'] = 4
rcParams['ytick.major.size'] = 4
rcParams['xtick.major.width'] = 3
rcParams['ytick.major.width'] = 3
rcParams['font.size']=20

p0 = 5

n0_a=9
n0_b=.2

y0 = [n0_a,n0_b, p0] 
t  = np.linspace(0, 200., 1000)   # time grid
K=100

c=0.5


p_pref_a=9
p_pref_b=9

sig=4

pc_a=.1
pc_b=-.1
d=40

# solve the DEs
soln = odeint(f, y0, t)
n_a = soln[:, 0]
n_b=soln[:,1]
p = soln[:, 2]

na=transpose(n_a)
nb=transpose(n_b)
pr=transpose(p)
off=0.1


segments=[]
zges=[]
segments2=[]
zges2=[]
for i in range(990):   
    x = np.linspace(i,i+1,10)
    y = np.linspace(na[i],na[i+1],10)
    x_off = np.linspace(i+off,i+1+off,10)
    y_off = np.linspace(na[i]+(na[i+1]-na[i])/100*off
                                ,na[i+1]+(na[i+1]-na[i])/100*off,10)

    z = np.linspace(pr[i],pr[i+1],10)
    points = np.array([x, y]).T.reshape(-1, 1, 2)
    points_off = np.array([x_off, y_off]).T.reshape(-1, 1, 2)
    segments.extend(np.concatenate([points[:-1], points_off[1:]], axis=1))
    zges.extend(z)
    
    x = np.linspace(i,i+1,10)
    y = np.linspace(nb[i],nb[i+1],10)
    x_off = np.linspace(i+off,i+1+off,10)
    y_off = np.linspace(nb[i]+(nb[i+1]-nb[i])/100*off
                                ,nb[i+1]+(nb[i+1]-nb[i])/100*off,10)
    points = np.array([x, y]).T.reshape(-1, 1, 2)
    points_off = np.array([x_off, y_off]).T.reshape(-1, 1, 2)
    segments.extend(np.concatenate([points[:-1], points_off[1:]], axis=1))
    zges.extend(z)
  

lc=LineCollection(segments,array=array(zges),norm=plt.Normalize(0, 10),lw=10, alpha=1.0,cmap='jet')
ax = plt.gca()
ax.add_collection(lc)
#colorbar(lc)

axis([0,10,0,30])
yticks(size=20)
xticks(arange(0,1100,200),arange(0,220,40))

xlabel('time (a.u.)')
ylabel('bacterial density (a.u.)')

#savefig('./murder_suicide_example-osci.eps',transparent=1, bbox_inches='tight')

# %% [code]


# %% [code]


# %% [markdown]
#### 2.2.5.3 sucessive growth

# %% [code]
from matplotlib.collections import LineCollection

rcParams['image.cmap']='jet'
rcParams['axes.linewidth']=4
rcParams['ytick.major.pad'] = 3
rcParams['xtick.major.pad'] = 3
rcParams['xtick.major.size'] = 4
rcParams['ytick.major.size'] = 4
rcParams['xtick.major.width'] = 3
rcParams['ytick.major.width'] = 3
rcParams['font.size']=20


p0 = 1
n0_a=.4
n0_b=3
K=10
y0 = [n0_a,n0_b, p0]       # initial condition vector
t  = np.linspace(0, 40., 100)   # time grid

p_pref_a=9
p_pref_b=1

pc_a=0.1
pc_b=0.1

d=0.8


# solve the DEs
soln = odeint(f, y0, t)
n_a = soln[:, 0]
n_b=soln[:,1]
p = soln[:, 2]

#na=log10(transpose(n_a))
#nb=log10(transpose(n_b))

na=transpose(n_a)
nb=transpose(n_b)

#na[transpose(n_a)<0.01]=transpose(n_a)
#nb[transpose(n_b)<0.01]=transpose(n_b)

pr=transpose(p)
off=0.2


segments=[]
zges=[]
segments2=[]
zges2=[]
for i in range(99):   # number of days
    x = np.linspace(i,i+1,10)
    y = np.linspace(na[i],na[i+1],10)
    x_off = np.linspace(i+off,i+1+off,10)
    y_off = np.linspace(na[i]+(na[i+1]-na[i])/100*off
                                ,na[i+1]+(na[i+1]-na[i])/100*off,10)

    z = np.linspace(pr[i],pr[i+1],10)
    points = np.array([x, y]).T.reshape(-1, 1, 2)
    points_off = np.array([x_off, y_off]).T.reshape(-1, 1, 2)
    segments.extend(np.concatenate([points[:-1], points_off[1:]], axis=1))
    zges.extend(z)
    
    x = np.linspace(i,i+1,10)
    y = np.linspace(nb[i],nb[i+1],10)
    x_off = np.linspace(i+off,i+1+off,10)
    y_off = np.linspace(nb[i]+(nb[i+1]-nb[i])/100*off
                                ,nb[i+1]+(nb[i+1]-nb[i])/100*off,10)
    points = np.array([x, y]).T.reshape(-1, 1, 2)
    points_off = np.array([x_off, y_off]).T.reshape(-1, 1, 2)
    segments.extend(np.concatenate([points[:-1], points_off[1:]], axis=1))
    zges.extend(z)
 


lc=LineCollection(segments,array=array(zges),norm=plt.Normalize(0, 10),lw=10, alpha=1.0,cmap='jet')
ax = plt.gca()
ax.add_collection(lc)

axis([0,20,0,11])


xticks(arange(0,110,10),arange(0,22,2), size=20)

xlabel('time (a.u.)')
ylabel('bacterial density (a.u.)')
#yscale('symlog')
#savefig('./successive_growth_example2.eps',transparent=1, bbox_inches='tight')


# %% [code]
from matplotlib.collections import LineCollection

rcParams['image.cmap']='jet'
rcParams['axes.linewidth']=4
rcParams['ytick.major.pad'] = 3
rcParams['xtick.major.pad'] = 3
rcParams['xtick.major.size'] = 4
rcParams['ytick.major.size'] = 4
rcParams['xtick.major.width'] = 3
rcParams['ytick.major.width'] = 3
rcParams['font.size']=20


p0 = 1
n0_a=1
n0_b=9
K=100
y0 = [n0_a,n0_b, p0]       # initial condition vector
t  = np.linspace(0, 200., 1000)   # time grid

p_pref_a=9
p_pref_b=1

pc_a=0.1
pc_b=0.1

d=0.8
linlim=1

# solve the DEs
soln = odeint(f, y0, t)
n_a = soln[:, 0]
n_b=soln[:,1]
p = soln[:, 2]

na=log10(transpose(n_a))-(log10(linlim)-1)
nb=log10(transpose(n_b))-(log10(linlim)-1)

na[transpose(n_a)<linlim]=transpose(n_a)[transpose(n_a)<linlim]/linlim
nb[transpose(n_b)<linlim]=transpose(n_b)[transpose(n_b)<linlim]/linlim

#na=transpose(n_a)
#nb=transpose(n_b)

#na[transpose(n_a)<0.01]=transpose(n_a)
#nb[transpose(n_b)<0.01]=transpose(n_b)

pr=transpose(p)
off=0.2


segments=[]
zges=[]
segments2=[]
zges2=[]
for i in range(990):   # number of days
    x = np.linspace(i,i+1,10)
    y = np.linspace(na[i],na[i+1],10)
    x_off = np.linspace(i+off,i+1+off,10)
    y_off = np.linspace(na[i]+(na[i+1]-na[i])/100*off
                                ,na[i+1]+(na[i+1]-na[i])/100*off,10)

    z = np.linspace(pr[i],pr[i+1],10)
    points = np.array([x, y]).T.reshape(-1, 1, 2)
    points_off = np.array([x_off, y_off]).T.reshape(-1, 1, 2)
    segments.extend(np.concatenate([points[:-1], points_off[1:]], axis=1))
    zges.extend(z)
    
    x = np.linspace(i,i+1,10)
    y = np.linspace(nb[i],nb[i+1],10)
    x_off = np.linspace(i+off,i+1+off,10)
    y_off = np.linspace(nb[i]+(nb[i+1]-nb[i])/100*off
                                ,nb[i+1]+(nb[i+1]-nb[i])/100*off,10)
    points = np.array([x, y]).T.reshape(-1, 1, 2)
    points_off = np.array([x_off, y_off]).T.reshape(-1, 1, 2)
    segments.extend(np.concatenate([points[:-1], points_off[1:]], axis=1))
    zges.extend(z)
 


lc=LineCollection(segments,array=array(zges),norm=plt.Normalize(0, 10),lw=10, alpha=1.0,cmap='jet')
ax = plt.gca()
ax.add_collection(lc)

axis([0,20,-.5,2])


xticks(arange(0,1100,100),arange(0,220,20), size=20)

xlabel('time (a.u.)')
ylabel('bacterial density (a.u.)')

yticks(arange(5),('$0$','$10^{'+str(int(log10(linlim)))+'}$'
                  ,'$10^{'+str(int(log10(linlim))+1)+'}$'
                  ,'$10^{'+str(int(log10(linlim))+2)+'}$')
                 , size=20)

lg_ticks=array([list(log10([2,4,6,8]))]*3)

for i in arange(3):
    lg_ticks[i]+=i+1

minor_yticks = r_[np.arange(0, 1, 0.2),lg_ticks.flatten()]


ax.set_yticks(minor_yticks, minor = True)

axis([0,1000,0,3.3])

#savefig('./successive_growth_example3.eps',transparent=1, bbox_inches='tight')

# %% [code]


# %% [markdown]
#### 2.2.5.4 bistability

# %% [code]
from matplotlib.collections import LineCollection

rcParams['image.cmap']='jet'
rcParams['axes.linewidth']=4
rcParams['ytick.major.pad'] = 3
rcParams['xtick.major.pad'] = 3
rcParams['xtick.major.size'] = 4
rcParams['ytick.major.size'] = 4
rcParams['xtick.major.width'] = 3
rcParams['ytick.major.width'] = 3
rcParams['font.size']=20


n0_a_range=arange(0.1,10,1)[::-1]
n0_b_range=arange(0.1,10,1)

p0r=5

c=0.5
K=100.

p_pref_a=9
p_pref_b=1

pc_a=.1
pc_b=-0.1

d=0.8

sig=4

naa=[]
nbb=[]
pp=[]
t  = np.linspace(0, 200., 1000)   # time 

for i in arange(len(n0_b_range)):
        y0 = [n0_a_range[i],n0_b_range[i], p0r]       
    
        soln = odeint(f, y0, t)
        naa.append(soln[:,0])
        nbb.append(soln[:,1])
        pp.append(soln[:,2])

nr=transpose(array(naa)/(array(naa)+array(nbb)))
pr=transpose(pp)
off=0.1


for j in range(9):   # number of fractions
    segments=[]
    zges=[]
    for i in range(990):   # number of days
        x = np.linspace(i,i+1,10)
        y = np.linspace(nr[i][j],nr[i+1][j],10)
        x_off = np.linspace(i+off,i+1+off,10)
        y_off = np.linspace(nr[i][j]+(nr[i+1][j]-nr[i][j])/100*off
                            ,nr[i+1][j]+(nr[i+1][j]-nr[i][j])/100*off,10)
        
        z = np.linspace(pr[i][j],pr[i+1][j],10)
        points = np.array([x, y]).T.reshape(-1, 1, 2)
        points_off = np.array([x_off, y_off]).T.reshape(-1, 1, 2)
        segments.extend(np.concatenate([points[:-1], points_off[1:]], axis=1))
        zges.extend(z)
        #plt.scatter(x,y,c=z, marker='x', s=40, edgecolor=None,vmin=3,vmax=10)

    
        
    lc=LineCollection(segments,array=array(zges),norm=plt.Normalize(0, 10),lw=10, alpha=1.0,cmap='jet')
    ax = plt.gca()
    ax.add_collection(lc)  
    
axis([0,1000,0,1])
yticks(size=20)
xticks(arange(0,1100,100),arange(0,220,20))
yticks(arange(0,1.1,0.2), arange(0,110,20))

xlabel('time (a.u.)')
ylabel('% Lp')
#colorbar(lc)

#savefig('./bistability_example.eps',transparent=1, bbox_inches='tight')

# %% [code]
